# Supplementary material for: Phenotypic Covariance of Longevity, Immunity and Stress Resistance in the Caenorhabditis Nematodes
Source: PLoS One. 2010 Apr 1;5(4):e9978. doi: 10.1371/journal.pone.0009978 (PMC2848519; doi:10.1371/journal.pone.0009978)
Supplement: Table S1 — Complete list of the p values between all the type strains for the various assays performed. P values in bold indicate significance after testing for multiplicity using the Bonferroni correction. (0.02 MB XLS) [file pone.0009978.s005.xls]

## Sheet: Sheet1
	Lifespan	Thermotolerance	Metallotolerance	PA01	NCTC8532	SL1344
N2/AF16	<0.0001	<0.0001	<0.001	>0.2	<0.0001	>0.2
N2/EM464	<0.0001	<0.0001	<0.0001	<0.0001	<0.0001	<0.01
N2/CB5161	<0.0001	<0.0001	<0.0001	<0.0001	<0.0001	<0.001
AF16/EM464	<0.0001	<0.0001	<0.01	<0.0001	<0.0001	<0.02
AF16/CB5161	<0.0001	<0.0001	>0.2	<0.0001	<0.0001	<0.001
EM464/CB5161	<0.1	<0.1	>0.2	>0.2	<0.05	>0.1
