# Supplementary material for: Phenotypic Covariance of Longevity, Immunity and Stress Resistance in the Caenorhabditis Nematodes
Source: PLoS One. 2010 Apr 1;5(4):e9978. doi: 10.1371/journal.pone.0009978 (PMC2848519; doi:10.1371/journal.pone.0009978)
Supplement: Table S3 — Table represents the fold change in expression levels of daf-16 among the tested Caenorhabditis species, including C. elegans males. (0.02 MB XLS) [file pone.0009978.s007.xls]

## Sheet: Sheet1
	Species	daf-16 Expression level	Reference gene used
	C. elegans hermaphrodites	1	gpd-3
	C. elegans males	0.318147	gpd-3
	C. briggsae hermaphrodites	0.478474	gpd-3
	C. brenneri males and hermaphrodites	6.97826	gpd-3
	C. remanei males and hermaphrodites	12.2591	gpd-3
	C. elegans hermaphrodites	1	18s
	C. elegans males	0.909918	18s
