# Supplementary material for: Phenotypic Covariance of Longevity, Immunity and Stress Resistance in the Caenorhabditis Nematodes
Source: PLoS One. 2010 Apr 1;5(4):e9978. doi: 10.1371/journal.pone.0009978 (PMC2848519; doi:10.1371/journal.pone.0009978)
Supplement: Table S5 — Adaptive sequence evolution of the IIS pathway in C. elegans, C. remanei and C. briggsae. (0.03 MB XLS) [file pone.0009978.s009.xls]

## Sheet: Sheet1
KA	non-synonymous substitutions
KS	synonymous substitutions				Genes	C. briggsae vs. C. remanei	C. elegans vs. C. briggsae	C. elegans vs. C. remanei
						KA/KS	KA/KS	KA/KS
					age-1	0.0955	0.0717	0.0661
					akt-1	0.0636	0.0437	0.0459
					daf-2	0.0926	0.0081	0.0066
					daf-16	0.2391	0.1613	0.1616
					pdk-1	0.0829	0.0829	0.0472
					KA	non-synonymous substitutions
					KS	synonymous substitutions
