# Supplementary material for: Phenotypic Covariance of Longevity, Immunity and Stress Resistance in the Caenorhabditis Nematodes
Source: PLoS One. 2010 Apr 1;5(4):e9978. doi: 10.1371/journal.pone.0009978 (PMC2848519; doi:10.1371/journal.pone.0009978)
Supplement: Table S6 — Table represents the outcome of the GOTERM BP_2 DAVID analysis performed for the DAF-16 core regulon and the species specific DAF-16 regulon. The gene count gives the number of genes within the tested gene sets which are found to be associated with a GO group within GOTERM BP_2. P-value is based on a conservative adjustment of the Fisher's exact probability and was subsequently coorected for multiple testing with Bonferroni correction and the Benjamin-Hochberg method implemented in DAVID. After correction the p-value gets larger. The fold enrichment value measures the magnitude of enrichment. (0.08 MB XLS) [file pone.0009978.s010.xls]

## Sheet: DAF-16 core_GOBP_2
Category	Term	Count	%	PValue	Genes	List Total	Pop Hits	Pop Total	Fold Enrichment	Bonferroni	Benjamini	FDR
GOTERM_BP_2	GO:0008340~determination of adult life span	16	0.0174	0.0134186	WBGene00000169, WBGene00001564, WBGene00010791, WBGene00000102, WBGene00003518, WBGene00003981, WBGene00010745, WBGene00004798, WBGene00003473, WBGene00002583, WBGene00006787, WBGene00020866, WBGene00016052, WBGene00009213, WBGene00001758, WBGene00001500,	382	177	8475	2.0055	0.794149	0.409549	14.3043
GOTERM_BP_2	GO:0006955~immune response	3	0.0033	0.0988188	WBGene00011253, WBGene00008033, WBGene00004758,	382	12	8475	5.54647	0.999995	0.741442	69.5454
GOTERM_BP_2	GO:0051234~establishment of localization	89	0.0965	0.0161353	WBGene00017637, WBGene00000720, WBGene00001558, WBGene00001587, WBGene00018603, WBGene00006487, WBGene00004753, WBGene00021994, WBGene00022808, WBGene00006928, WBGene00000563, WBGene00019656, WBGene00019844, WBGene00043980, WBGene00010698, WBGene00000815, WBGene00021156, WBGene00008033, WBGene00011273, WBGene00021355, WBGene00017770, WBGene00008730, WBGene00003557, WBGene00001500, WBGene00000170,…	382	1585	8475	1.24577	0.850912	0.316579	16.9623
GOTERM_BP_2	GO:0065009~regulation of a molecular function	8	0.0087	0.0133686	WBGene00007918, WBGene00001558, WBGene00001558, WBGene00000958, WBGene00017640, WBGene00000294, WBGene00013016, WBGene00003185,	382	57	8475	3.11381	0.792926	0.544946	14.2547
GOTERM_BP_2	GO:0042221~response to chemical stimulus	13	0.0141	0.0285435	WBGene00007516, WBGene00020909, WBGene00005039, WBGene00011045, WBGene00004368, WBGene00000068, WBGene00003473, WBGene00008715, WBGene00003848, WBGene00002007, WBGene00001758, WBGene00008273, WBGene00003185,	382	144	8475	2.00289	0.96623	0.431467	28.1725
GOTERM_BP_2	GO:0046903~secretion	9	0.0098	0.0436865	WBGene00016643, WBGene00004268, WBGene00004753, WBGene00006767, WBGene00001465, WBGene00017284, WBGene00018703, WBGene00006755, WBGene00004368,	382	88	8475	2.26901	0.994627	0.47967	39.9759
GOTERM_BP_2	GO:0006810~transport	87	0.0944	0.00735356	WBGene00017637, WBGene00000720, WBGene00001558, WBGene00001587, WBGene00018603, WBGene00006487, WBGene00004753, WBGene00021994, WBGene00022808, WBGene00006928, WBGene00000563, WBGene00019656, WBGene00019844, WBGene00043980, WBGene00010698, WBGene00021156, WBGene00008033, WBGene00011273, WBGene00021355, WBGene00017770, WBGene00008730, WBGene00003557, WBGene00001500, WBGene00000170, WBGene00006755,…	382	1497	8475	1.28936	0.578335	0.578335	8.08788
GOTERM_BP_2	GO:0007568~aging	16	0.0174	0.0134186	WBGene00000169, WBGene00001564, WBGene00010791, WBGene00000102, WBGene00003518, WBGene00003981, WBGene00010745, WBGene00004798, WBGene00003473, WBGene00002583, WBGene00006787, WBGene00020866, WBGene00016052, WBGene00009213, WBGene00001758, WBGene00001500,	382	177	8475	2.0055	0.794149	0.409549	14.3043
GOTERM_BP_2	GO:0016043~cellular component organization and biogenesis	48	0.0521	0.0306873	WBGene00006974, WBGene00012425, WBGene00001921, WBGene00001931, WBGene00003052, WBGene00004194, WBGene00004057, WBGene00003156, WBGene00004753, WBGene00002202, WBGene00004887, WBGene00001006, WBGene00017832, WBGene00000591, WBGene00000815, WBGene00006787, WBGene00006532, WBGene00001879, WBGene00001911, WBGene00001938, WBGene00001882, WBGene00043067, WBGene00017770, WBGene00001876, WBGene00021160,…	382	796	8475	1.33784	0.973922	0.406044	29.963

## Sheet: C. remanei GOBP_2
Category	Term	Count	%	PValue	Genes	List Total	Pop Hits	Pop Total	Fold Enrichment	Bonferroni	Benjamini
GOTERM_BP_2	GO:0019725~cellular homeostasis	20	0.0069	0.0254172	WBGene00013865, WBGene00009435, WBGene00020875, WBGene00002173, WBGene00001501, WBGene00013547, WBGene00011495, WBGene00016278, WBGene00019349, WBGene00022836, WBGene00020613, WBGene00009824, WBGene00018533, WBGene00019717, WBGene00009804, WBGene00001073, WBGene00006937, WBGene00019636, WBGene00015752, WBGene00016316, WBGene00009238,	1195	85	8475	1.66872	0.95082	0.95082
GOTERM_BP_2	GO:0006091~generation of precursor metabolites and energy	65	0.0225	0.0803747	WBGene00017648, WBGene00015783, WBGene00015335, WBGene00011677, WBGene00017759, WBGene00001653, WBGene00022058, WBGene00011672, WBGene00011699, WBGene00010924, WBGene00000230, WBGene00006063, WBGene00016147, WBGene00009804, WBGene00013854, WBGene00000253, WBGene00006937, WBGene00013718, WBGene00021167, WBGene00012326, WBGene00016147, WBGene00003061, WBGene00011495, WBGene00020812, WBGene00011671,…	1195	384	8475	1.20048	0.999945	0.859235
GOTERM_BP_2	GO:0008340~determination of adult life span	33	0.0114	0.0791778	WBGene00003977, WBGene00010158, WBGene00016140, WBGene00000876, WBGene00002056, WBGene00001543, WBGene00003096, WBGene00001684, WBGene00001685, WBGene00003124, WBGene00015259, WBGene00009898, WBGene00004997, WBGene00000247, WBGene00012544, WBGene00004804, WBGene00010125, WBGene00006707, WBGene00006929, WBGene00004042, WBGene00007873, WBGene00001533, WBGene00016374, WBGene00011671, WBGene00000912,…	1195	177	8475	1.32225	0.999936	0.959927
GOTERM_BP_2	GO:0007568~aging	33	0.0114	0.0791778	WBGene00003977, WBGene00010158, WBGene00016140, WBGene00000876, WBGene00002056, WBGene00001543, WBGene00003096, WBGene00001684, WBGene00001685, WBGene00003124, WBGene00015259, WBGene00009898, WBGene00004997, WBGene00000247, WBGene00012544, WBGene00004804, WBGene00010125, WBGene00006707, WBGene00006929, WBGene00004042, WBGene00007873, WBGene00001533, WBGene00016374, WBGene00011671, WBGene00000912,…	1195	177	8475	1.32225	0.999936	0.959927
GOTERM_BP_2	GO:0009628~response to abiotic stimulus	14	0.0049	0.0885236	WBGene00003171, WBGene00001535, WBGene00006742, WBGene00001543, WBGene00004895, WBGene00000912, WBGene00001674, WBGene00006652, WBGene00009824, WBGene00004804, WBGene00006818, WBGene00003169, WBGene00001548, WBGene00001052,	1195	62	8475	1.60143	0.99998	0.835928
GOTERM_BP_2	GO:0006952~defense response	13	0.0045	0.069352	WBGene00001877, WBGene00001881, WBGene00001890, WBGene00001904, WBGene00001895, WBGene00001893, WBGene00001886, WBGene00001907, WBGene00001942, WBGene00001939, WBGene00001935, WBGene00001927, WBGene00001925, WBGene00001917, WBGene00008591, WBGene00007945, WBGene00008592, WBGene00000912, WBGene00007297, WBGene00006923, WBGene00007513, WBGene00016153, WBGene00001875, WBGene00001884, WBGene00001900,…	1195	54	8475	1.70735	0.999777	0.985074

## Sheet: C. briggsae GOBP_2
Category	Term	Count	%	PValue	Genes	List Total	Pop Hits	Pop Total	Fold Enrichment	Bonferroni	Benjamini
GOTERM_BP_2	GO:0008340~determination of adult life span	31	0.012	0.0492177	WBGene00016140, WBGene00016498, WBGene00002056, WBGene00001543, WBGene00003153, WBGene00002005, WBGene00004746, WBGene00001684, WBGene00001685, WBGene00003124, WBGene00004997, WBGene00000103, WBGene00000247, WBGene00010125, WBGene00000766, WBGene00002026, WBGene00006707, WBGene00006929, WBGene00004042, WBGene00000250, WBGene00019472, WBGene00001533, WBGene00016374, WBGene00011671, WBGene00001684,…	1060	177	8475	1.4003	0.997274	0.481135
GOTERM_BP_2	GO:0043170~macromolecule metabolic process	437	0.1685	0.00735224	WBGene00003648, WBGene00004338, WBGene00006471, WBGene00000473, WBGene00010186, WBGene00003526, WBGene00001539, WBGene00001549, WBGene00001878, WBGene00001928, WBGene00001926, WBGene00001896, WBGene00001894, WBGene00015642, WBGene00001059, WBGene00001915, WBGene00008311, WBGene00001533, WBGene00003024, WBGene00010166, WBGene00020462, WBGene00004255, WBGene00001837, WBGene00003738, WBGene00000840,…	1060	3196	8475	1.09322	0.57827	0.250086
GOTERM_BP_2	GO:0050794~regulation of cellular process	167	0.0644	0.0442905	WBGene00006388, WBGene00003648, WBGene00013067, WBGene00017799, WBGene00006554, WBGene00000144, WBGene00006471, WBGene00001560, WBGene00000451, WBGene00000474, WBGene00000473, WBGene00001684, WBGene00001685, WBGene00003124, WBGene00003821, WBGene00010186, WBGene00011566, WBGene00006557, WBGene00001966, WBGene00003702, WBGene00022518, WBGene00000910, WBGene00001482, WBGene00001965, WBGene00018434,…	1060	1179	8475	1.1325	0.99501	0.484455
GOTERM_BP_2	GO:0019725~cellular homeostasis	17	0.0066	0.059618	WBGene00013865, WBGene00022663, WBGene00020875, WBGene00003153, WBGene00013547, WBGene00016278, WBGene00019349, WBGene00008117, WBGene00020917, WBGene00020613, WBGene00018533, WBGene00019717, WBGene00001073, WBGene00006937, WBGene00015752, WBGene00006803, WBGene00016316,	1060	85	8475	1.59906	0.999247	0.450817
GOTERM_BP_2	GO:0007568~aging	31	0.012	0.0492177	WBGene00016140, WBGene00016498, WBGene00002056, WBGene00001543, WBGene00003153, WBGene00002005, WBGene00004746, WBGene00001684, WBGene00001685, WBGene00003124, WBGene00004997, WBGene00000103, WBGene00000247, WBGene00010125, WBGene00000766, WBGene00002026, WBGene00006707, WBGene00006929, WBGene00004042, WBGene00000250, WBGene00019472, WBGene00001533, WBGene00016374, WBGene00011671, WBGene00001684,…	1060	177	8475	1.4003	0.997274	0.481135
GOTERM_BP_2	GO:0019222~regulation of metabolic process	137	0.0528	0.0105004	WBGene00006388, WBGene00003648, WBGene00013067, WBGene00017799, WBGene00006554, WBGene00006471, WBGene00000451, WBGene00000474, WBGene00001560, WBGene00000473, WBGene00001684, WBGene00001685, WBGene00003124, WBGene00010186, WBGene00011566, WBGene00006557, WBGene00001966, WBGene00003702, WBGene00022518, WBGene00000910, WBGene00001482, WBGene00001965, WBGene00018434, WBGene00021082, WBGene00002324,…	1060	907	8475	1.20767	0.709177	0.265643
GOTERM_BP_2	GO:0006350~transcription	131	0.0505	0.0267715	WBGene00006388, WBGene00003648, WBGene00013067, WBGene00006554, WBGene00006471, WBGene00000451, WBGene00000474, WBGene00001560, WBGene00000473, WBGene00010186, WBGene00011566, WBGene00006557, WBGene00001966, WBGene00003702, WBGene00022518, WBGene00000910, WBGene00001965, WBGene00018434, WBGene00021082, WBGene00002324, WBGene00019550, WBGene00003220, WBGene00005008, WBGene00003024, WBGene00015716,…	1060	890	8475	1.17683	0.958204	0.364641
GOTERM_BP_2	GO:0044238~primary metabolic process	507	0.1955	0.00469411	WBGene00003648, WBGene00017268, WBGene00004338, WBGene00006471, WBGene00000473, WBGene00008565, WBGene00010186, WBGene00003526, WBGene00001539, WBGene00001549, WBGene00001878, WBGene00001928, WBGene00001926, WBGene00001896, WBGene00001894, WBGene00015642, WBGene00001059, WBGene00001915, WBGene00008311, WBGene00001533, WBGene00003024, WBGene00010166, WBGene00020462, WBGene00004255, WBGene00019096,…	1060	3730	8475	1.08676	0.423341	0.240619
GOTERM_BP_2	GO:0006091~generation of precursor metabolites and energy	60	0.0231	0.0514665	WBGene00017648, WBGene00015783, WBGene00011677, WBGene00000137, WBGene00022058, WBGene00011672, WBGene00008565, WBGene00016258, WBGene00010606, WBGene00011699, WBGene00014254, WBGene00018677, WBGene00006063, WBGene00016147, WBGene00009739, WBGene00000253, WBGene00006937, WBGene00013718, WBGene00008055, WBGene00013585, WBGene00022663, WBGene00016147, WBGene00019472, WBGene00011671, WBGene00015041,…	1060	384	8475	1.24926	0.997934	0.429936
GOTERM_BP_2	GO:0044237~cellular metabolic process	504	0.1943	0.00208879	WBGene00003648, WBGene00017268, WBGene00004338, WBGene00006471, WBGene00000473, WBGene00008565, WBGene00010186, WBGene00003526, WBGene00001539, WBGene00001549, WBGene00001878, WBGene00001928, WBGene00001926, WBGene00001896, WBGene00001894, WBGene00015642, WBGene00001059, WBGene00001915, WBGene00008311, WBGene00001533, WBGene00003024, WBGene00010166, WBGene00020462, WBGene00004255, WBGene00019096,…	1060	3674	8475	1.09679	0.217016	0.217016
GOTERM_BP_2	GO:0010468~regulation of gene expression	137	0.0528	0.0105004	WBGene00004355, WBGene00006388, WBGene00003648, WBGene00013067, WBGene00017799, WBGene00006554, WBGene00006471, WBGene00000451, WBGene00000474, WBGene00001560, WBGene00000473, WBGene00010186, WBGene00011566, WBGene00001090, WBGene00006557, WBGene00001966, WBGene00003702, WBGene00022518, WBGene00000910, WBGene00001482, WBGene00001965, WBGene00018434, WBGene00021082, WBGene00002324, WBGene00019550,…	1060	907	8475	1.20767	0.709177	0.265643
GOTERM_BP_2	GO:0009058~biosynthetic process	105	0.0405	0.0202117	WBGene00010988, WBGene00012895, WBGene00017268, WBGene00017799, WBGene00001539, WBGene00015361, WBGene00007653, WBGene00001549, WBGene00000977, WBGene00008387, WBGene00018045, WBGene00020676, WBGene00004440, WBGene00001482, WBGene00017262, WBGene00001537, WBGene00002062, WBGene00001533, WBGene00006405, WBGene00010166, WBGene00019096, WBGene00001744, WBGene00001398, WBGene00013597, WBGene00012142,…	1060	689	8475	1.21844	0.908278	0.328449

## Sheet: C. elegans GOBP_2
Category	Term	Count	%	PValue	Genes	List Total	Pop Hits	Pop Total	Fold Enrichment	Bonferroni	Benjamini
GOTERM_BP_2	GO:0006091~generation of precursor metabolites and energy	57	0.0263	0.0378531	WBGene00009353, WBGene00017759, WBGene00017121, WBGene00021168, WBGene00008565, WBGene00010705, WBGene00021086, WBGene00014254, WBGene00018677, WBGene00009805, WBGene00018260, WBGene00009739, WBGene00009804, WBGene00012166, WBGene00001262, WBGene00021796, WBGene00021167, WBGene00020701, WBGene00012326, WBGene00011615, WBGene00022663, WBGene00011050, WBGene00011495, WBGene00019472, WBGene00020812,…	980	384	8475	1.28368	0.989054	0.777969
GOTERM_BP_2	GO:0007154~cell communication	163	0.0753	0.0272483	WBGene00001358, WBGene00009965, WBGene00012782, WBGene00005094, WBGene00002193, WBGene00008300, WBGene00002018, WBGene00000103, WBGene00003931, WBGene00005763, WBGene00015214, WBGene00004055, WBGene00019287, WBGene00001554, WBGene00022606, WBGene00001109, WBGene00022365, WBGene00015472, WBGene00020023, WBGene00019771, WBGene00004346, WBGene00004036, WBGene00004270, WBGene00001537, WBGene00005879,…	980	1224	8475	1.15165	0.960533	0.801337
GOTERM_BP_2	GO:0065008~regulation of biological quality	44	0.0203	0.0948052	WBGene00008984, WBGene00018256, WBGene00009353, WBGene00002173, WBGene00007999, WBGene00003153, WBGene00012555, WBGene00003182, WBGene00006373, WBGene00015890, WBGene00016329, WBGene00004735, WBGene00000069, WBGene00015159, WBGene00008117, WBGene00009805, WBGene00011885, WBGene00009739, WBGene00009804, WBGene00001330, WBGene00018358, WBGene00000200, WBGene00019636, WBGene00003731, WBGene00003729,…	980	305	8475	1.24757	0.999991	0.902778
GOTERM_BP_2	GO:0006952~defense response	11	0.0051	0.0874626	WBGene00007297, WBGene00018285, WBGene00006923, WBGene00007495, WBGene00008591, WBGene00011313, WBGene00007945, WBGene00006575, WBGene00008988, WBGene00004055, WBGene00000912,	980	54	8475	1.76162	0.999978	0.931241
GOTERM_BP_2	GO:0006950~response to stress	38	0.0176	0.0185592	WBGene00003041, WBGene00044179, WBGene00018256, WBGene00000383, WBGene00001040, WBGene00013244, WBGene00003960, WBGene00010989, WBGene00003182, WBGene00017696, WBGene00018285, WBGene00002018, WBGene00007517, WBGene00018677, WBGene00000467, WBGene00017928, WBGene00002026, WBGene00021904, WBGene00004055, WBGene00013529, WBGene00018849, WBGene00011480, WBGene00018678, WBGene00013924, WBGene00004050,…	980	227	8475	1.44768	0.888288	0.888288
