# Supplementary material for: Phenotypic Covariance of Longevity, Immunity and Stress Resistance in the Caenorhabditis Nematodes
Source: PLoS One. 2010 Apr 1;5(4):e9978. doi: 10.1371/journal.pone.0009978 (PMC2848519; doi:10.1371/journal.pone.0009978)
Supplement: Table S7 — Table represents the outcome of the GOTERM BP_ALL DAVID analysis performed for the DAF-16 core regulon and the species specific DAF-16 regulon. The gene count gives the number of genes within the tested gene sets which are found to be associated with a GO group within GOTERM BP_ALL. P-value is based on a conservative adjustment of the Fisher's exact probability and was subsequently coorected for multiple testing with Bonferroni correction and the Benjamin-Hochberg method implemented in DAVID. After correction the p-value gets larger. The fold enrichment value measures the magnitude of enrichment. (0.20 MB XLS) [file pone.0009978.s011.xls]

## Sheet: DAF-16 core_GOBP_all
Category	Term	Count	%	PValue	Genes	List Total	Pop Hits	Pop Total	Fold Enrichment	Bonferroni	Benjamini
GOTERM_BP_ALL	GO:0046356~acetyl-CoA catabolic process	4	0.0043	0.0466321	WBGene00001564, WBGene00018491, WBGene00000041, WBGene00016266,	404	18	8801	4.84103	1	0.988395
GOTERM_BP_ALL	GO:0033674~positive regulation of kinase activity	3	0.0033	0.0875366	WBGene00007918, WBGene00000958, WBGene00003185,	404	11	8801	5.94127	1	0.991952
GOTERM_BP_ALL	GO:0044262~cellular carbohydrate metabolic process	13	0.0141	0.00987695	WBGene00022199, WBGene00001564, WBGene00015754, WBGene00011166, WBGene00014001, WBGene00018491, WBGene00000041, WBGene00012148, WBGene00005019, WBGene00006610, WBGene00004156, WBGene00011497, WBGene00016266,	404	122	8801	2.32132	1	0.998878
GOTERM_BP_ALL	GO:0050896~response to stimulus	73	0.0792	0.0997506	WBGene00003052, WBGene00010425, WBGene00004753, WBGene00001692, WBGene00003981, WBGene00004887, WBGene00021156, WBGene00012261, WBGene00015916, WBGene00008033, WBGene00009213, WBGene00001882, WBGene00002007, WBGene00001758, WBGene00001876, WBGene00006933, WBGene00016055, WBGene00006755, WBGene00004334, WBGene00001116, WBGene00002263, WBGene00001587, WBGene00017284, WBGene00011045, WBGene00000068,…	404	1361	8801	1.16846	1	0.992576
GOTERM_BP_ALL	GO:0044255~cellular lipid metabolic process	13	0.0141	0.0991471	WBGene00020347, WBGene00017329, WBGene00020366, WBGene00016384, WBGene00001397, WBGene00016995, WBGene00015889, WBGene00012148, WBGene00005019, WBGene00000138, WBGene00017048, WBGene00012375, WBGene00021160,	404	173	8801	1.637	1	0.993161
GOTERM_BP_ALL	GO:0046942~carboxylic acid transport	5	0.0054	0.0329981	WBGene00021156, WBGene00000004, WBGene00003518, WBGene00012487, WBGene00010811,	404	27	8801	4.0342	1	0.982617
GOTERM_BP_ALL	GO:0044248~cellular catabolic process	15	0.0163	0.0798066	WBGene00022199, WBGene00013516, WBGene00001564, WBGene00014001, WBGene00011166, WBGene00018491, WBGene00008948, WBGene00000041, WBGene00017765, WBGene00006721, WBGene00000815, WBGene00016624, WBGene00011497, WBGene00021355, WBGene00016266,	404	202	8801	1.61767	1	0.991288
GOTERM_BP_ALL	GO:0006334~nucleosome assembly	7	0.0076	0.00465825	WBGene00001921, WBGene00001931, WBGene00001913, WBGene00001889, WBGene00001879, WBGene00001911, WBGene00001938, WBGene00001882, WBGene00001852, WBGene00001876,	404	35	8801	4.35693	0.999931	0.999931
GOTERM_BP_ALL	GO:0006333~chromatin assembly or disassembly	7	0.0076	0.055579	WBGene00001921, WBGene00001931, WBGene00001913, WBGene00001889, WBGene00001879, WBGene00001911, WBGene00001938, WBGene00001882, WBGene00001852, WBGene00001876,	404	60	8801	2.54154	1	0.987068
GOTERM_BP_ALL	GO:0051234~establishment of localization	89	0.0965	0.025802	WBGene00017637, WBGene00000720, WBGene00001558, WBGene00001587, WBGene00018603, WBGene00006487, WBGene00004753, WBGene00021994, WBGene00022808, WBGene00006928, WBGene00000563, WBGene00019656, WBGene00019844, WBGene00043980, WBGene00010698, WBGene00000815, WBGene00021156, WBGene00008033, WBGene00011273, WBGene00021355, WBGene00017770, WBGene00008730, WBGene00003557, WBGene00001500, WBGene00000170,…	404	1585	8801	1.22324	1	0.988578
GOTERM_BP_ALL	GO:0046903~secretion	9	0.0098	0.0478274	WBGene00016643, WBGene00004268, WBGene00004753, WBGene00006767, WBGene00001465, WBGene00017284, WBGene00018703, WBGene00006755, WBGene00004368,	404	88	8801	2.22798	1	0.979138
GOTERM_BP_ALL	GO:0042221~response to chemical stimulus	13	0.0141	0.032308	WBGene00007516, WBGene00020909, WBGene00005039, WBGene00011045, WBGene00004368, WBGene00000068, WBGene00003473, WBGene00008715, WBGene00003848, WBGene00002007, WBGene00001758, WBGene00008273, WBGene00003185,	404	144	8801	1.96667	1	0.985212
GOTERM_BP_ALL	GO:0009060~aerobic respiration	4	0.0043	0.0466321	WBGene00001564, WBGene00018491, WBGene00000041, WBGene00016266,	404	18	8801	4.84103	1	0.988395
GOTERM_BP_ALL	GO:0006810~transport	87	0.0944	0.0124781	WBGene00017637, WBGene00000720, WBGene00001558, WBGene00001587, WBGene00018603, WBGene00006487, WBGene00004753, WBGene00021994, WBGene00022808, WBGene00006928, WBGene00000563, WBGene00019656, WBGene00019844, WBGene00043980, WBGene00010698, WBGene00021156, WBGene00008033, WBGene00011273, WBGene00021355, WBGene00017770, WBGene00008730, WBGene00003557, WBGene00001500, WBGene00000170, WBGene00006755,…	404	1497	8801	1.26604	1	0.994234
GOTERM_BP_ALL	GO:0015937~coenzyme A biosynthetic process	2	0.0022	0.0894887	WBGene00004068, WBGene00006862,	404	2	8801	21.7847	1	0.989771
GOTERM_BP_ALL	GO:0051347~positive regulation of transferase activity	3	0.0033	0.0875366	WBGene00007918, WBGene00000958, WBGene00003185,	404	11	8801	5.94127	1	0.991952
GOTERM_BP_ALL	GO:0007568~aging	16	0.0174	0.0156776	WBGene00000169, WBGene00001564, WBGene00010791, WBGene00000102, WBGene00003518, WBGene00003981, WBGene00010745, WBGene00004798, WBGene00003473, WBGene00002583, WBGene00006787, WBGene00020866, WBGene00016052, WBGene00009213, WBGene00001758, WBGene00001500,	404	177	8801	1.96923	1	0.982667
GOTERM_BP_ALL	GO:0045333~cellular respiration	4	0.0043	0.0466321	WBGene00001564, WBGene00018491, WBGene00000041, WBGene00016266,	404	18	8801	4.84103	1	0.988395
GOTERM_BP_ALL	GO:0051187~cofactor catabolic process	4	0.0043	0.0609406	WBGene00001564, WBGene00018491, WBGene00000041, WBGene00016266,	404	20	8801	4.35693	1	0.98647
GOTERM_BP_ALL	GO:0051186~cofactor metabolic process	14	0.0152	0.0278004	WBGene00009176, WBGene00001564, WBGene00004068, WBGene00003385, WBGene00018491, WBGene00015889, WBGene00000041, WBGene00008053, WBGene00011273, WBGene00017048, WBGene00001758, WBGene00006862, WBGene00019886, WBGene00016266,	404	157	8801	1.94258	1	0.983989
GOTERM_BP_ALL	GO:0032787~monocarboxylic acid metabolic process	7	0.0076	0.0674299	WBGene00020347, WBGene00001564, WBGene00020366, WBGene00012375, WBGene00001397, WBGene00017048, WBGene00015889,	404	63	8801	2.42052	1	0.987004
GOTERM_BP_ALL	GO:0022607~cellular component assembly	12	0.013	0.0827492	WBGene00002061, WBGene00001921, WBGene00001931, WBGene00000591, WBGene00001913, WBGene00001889, WBGene00006787, WBGene00001879, WBGene00001911, WBGene00001938, WBGene00001882, WBGene00001852, WBGene00001876, WBGene00004887, WBGene00001006,	404	150	8801	1.74277	1	0.991709
GOTERM_BP_ALL	GO:0051179~localization	95	0.103	0.0176571	WBGene00017637, WBGene00000720, WBGene00003052, WBGene00001558, WBGene00001587, WBGene00018603, WBGene00006487, WBGene00004753, WBGene00021994, WBGene00022808, WBGene00006928, WBGene00000563, WBGene00019656, WBGene00019844, WBGene00010698, WBGene00043980, WBGene00000815, WBGene00021156, WBGene00008033, WBGene00011273, WBGene00021355, WBGene00017770, WBGene00008730, WBGene00001500, WBGene00003557,…	404	1681	8801	1.23114	1	0.9742
GOTERM_BP_ALL	GO:0045860~positive regulation of protein kinase activity	3	0.0033	0.0875366	WBGene00007918, WBGene00000958, WBGene00003185,	404	11	8801	5.94127	1	0.991952
GOTERM_BP_ALL	GO:0019932~second-messenger-mediated signaling	4	0.0043	0.0770348	WBGene00000068, WBGene00007918, WBGene00000958, WBGene00000294,	404	22	8801	3.96085	1	0.992097
GOTERM_BP_ALL	GO:0031497~chromatin assembly	7	0.0076	0.00802936	WBGene00001921, WBGene00001931, WBGene00001913, WBGene00001889, WBGene00001879, WBGene00001911, WBGene00001938, WBGene00001882, WBGene00001852, WBGene00001876,	404	39	8801	3.91007	1	0.999745
GOTERM_BP_ALL	GO:0006099~tricarboxylic acid cycle	4	0.0043	0.0466321	WBGene00001564, WBGene00018491, WBGene00000041, WBGene00016266,	404	18	8801	4.84103	1	0.988395
GOTERM_BP_ALL	GO:0065009~regulation of a molecular function	8	0.0087	0.0146858	WBGene00007918, WBGene00001558, WBGene00001558, WBGene00000958, WBGene00017640, WBGene00000294, WBGene00013016, WBGene00003185,	404	57	8801	3.0575	1	0.993669
GOTERM_BP_ALL	GO:0006631~fatty acid metabolic process	6	0.0065	0.062397	WBGene00020347, WBGene00020366, WBGene00012375, WBGene00001397, WBGene00017048, WBGene00015889,	404	47	8801	2.78102	1	0.985974
GOTERM_BP_ALL	GO:0006629~lipid metabolic process	21	0.0228	0.0281588	WBGene00044488, WBGene00020347, WBGene00017329, WBGene00020366, WBGene00044488, WBGene00016995, WBGene00001397, WBGene00019520, WBGene00017316, WBGene00016384, WBGene00010773, WBGene00003518, WBGene00015889, WBGene00012148, WBGene00004039, WBGene00005019, WBGene00003059, WBGene00000138, WBGene00012375, WBGene00017048, WBGene00021160,	404	276	8801	1.65753	1	0.979946
GOTERM_BP_ALL	GO:0065004~protein-DNA complex assembly	7	0.0076	0.0359249	WBGene00001921, WBGene00001931, WBGene00001913, WBGene00001889, WBGene00001879, WBGene00001911, WBGene00001938, WBGene00001882, WBGene00001852, WBGene00001876,	404	54	8801	2.82394	1	0.980807
GOTERM_BP_ALL	GO:0006887~exocytosis	5	0.0054	0.0463242	WBGene00016643, WBGene00004753, WBGene00006767, WBGene00017284, WBGene00018703,	404	30	8801	3.63078	1	0.990313
GOTERM_BP_ALL	GO:0000165~MAPKKK cascade	3	0.0033	0.0608317	WBGene00004057, WBGene00003185, WBGene00006755,	404	9	8801	7.26155	1	0.989965
GOTERM_BP_ALL	GO:0005975~carbohydrate metabolic process	18	0.0195	0.0654424	WBGene00022199, WBGene00001564, WBGene00015754, WBGene00017329, WBGene00014001, WBGene00011166, WBGene00018491, WBGene00008948, WBGene00000041, WBGene00012148, WBGene00015270, WBGene00005019, WBGene00004156, WBGene00006610, WBGene00011497, WBGene00014013, WBGene00021160, WBGene00016266,	404	250	8801	1.5685	1	0.986992
GOTERM_BP_ALL	GO:0006084~acetyl-CoA metabolic process	4	0.0043	0.0770348	WBGene00001564, WBGene00018491, WBGene00000041, WBGene00016266,	404	22	8801	3.96085	1	0.992097
GOTERM_BP_ALL	GO:0009109~coenzyme catabolic process	4	0.0043	0.0609406	WBGene00001564, WBGene00018491, WBGene00000041, WBGene00016266,	404	20	8801	4.35693	1	0.98647
GOTERM_BP_ALL	GO:0006732~coenzyme metabolic process	12	0.013	0.0265158	WBGene00009176, WBGene00001564, WBGene00003385, WBGene00004068, WBGene00017048, WBGene00011273, WBGene00018491, WBGene00001758, WBGene00006862, WBGene00015889, WBGene00000041, WBGene00016266,	404	124	8801	2.10819	1	0.98565
GOTERM_BP_ALL	GO:0010259~multicellular organismal aging	16	0.0174	0.0156776	WBGene00000169, WBGene00001564, WBGene00010791, WBGene00000102, WBGene00003518, WBGene00003981, WBGene00010745, WBGene00004798, WBGene00003473, WBGene00002583, WBGene00006787, WBGene00020866, WBGene00016052, WBGene00009213, WBGene00001758, WBGene00001500,	404	177	8801	1.96923	1	0.982667
GOTERM_BP_ALL	GO:0050790~regulation of catalytic activity	8	0.0087	0.0121826	WBGene00007918, WBGene00001558, WBGene00001558, WBGene00000958, WBGene00017640, WBGene00000294, WBGene00013016, WBGene00003185,	404	55	8801	3.16868	1	0.998147
GOTERM_BP_ALL	GO:0015849~organic acid transport	5	0.0054	0.0329981	WBGene00021156, WBGene00000004, WBGene00003518, WBGene00012487, WBGene00010811,	404	27	8801	4.0342	1	0.982617
GOTERM_BP_ALL	GO:0016043~cellular component organization and biogenesis	48	0.0521	0.0413832	WBGene00006974, WBGene00012425, WBGene00001921, WBGene00001931, WBGene00003052, WBGene00004194, WBGene00004057, WBGene00003156, WBGene00004753, WBGene00002202, WBGene00004887, WBGene00001006, WBGene00017832, WBGene00000591, WBGene00000815, WBGene00006787, WBGene00006532, WBGene00001879, WBGene00001911, WBGene00001938, WBGene00001882, WBGene00043067, WBGene00017770, WBGene00001876, WBGene00021160,…	404	796	8801	1.31365	1	0.986942
GOTERM_BP_ALL	GO:0043085~positive regulation of catalytic activity	4	0.0043	0.0193427	WBGene00007918, WBGene00000958, WBGene00017640, WBGene00003185,	404	13	8801	6.70297	1	0.97389
GOTERM_BP_ALL	GO:0008340~determination of adult life span	16	0.0174	0.0156776	WBGene00000169, WBGene00001564, WBGene00010791, WBGene00000102, WBGene00003518, WBGene00003981, WBGene00010745, WBGene00004798, WBGene00003473, WBGene00002583, WBGene00006787, WBGene00020866, WBGene00016052, WBGene00009213, WBGene00001758, WBGene00001500,	404	177	8801	1.96923	1	0.982667
GOTERM_BP_ALL	GO:0016032~viral reproduction	2	0.0022	0.0894887	WBGene00022500, WBGene00022500,	404	2	8801	21.7847	1	0.989771

## Sheet: C. remanei GOBP_all
Category	Term	Count	%	PValue	Genes	List Total	Pop Hits	Pop Total	Fold Enrichment	Bonferroni	Benjamini
GOTERM_BP_ALL	GO:0040024~dauer larval development	11	0.0038	0.0999262	WBGene00000090, WBGene00000001, WBGene00003675, WBGene00013111, WBGene00008663, WBGene00003561, WBGene00006743, WBGene00000247, WBGene00010882, WBGene00004748, WBGene00000912,	1260	45	8801	1.70743	1	0.998265
GOTERM_BP_ALL	GO:0042158~lipoprotein biosynthetic process	5	0.0017	0.0180543	WBGene00022447, WBGene00008504, WBGene00011860, WBGene00019778, WBGene00020549,	1260	8	8801	4.36558	1	0.990679
GOTERM_BP_ALL	GO:0043412~biopolymer modification	147	0.0509	0.0710589	WBGene00021265, WBGene00006708, WBGene00013727, WBGene00015650, WBGene00001539, WBGene00002193, WBGene00012665, WBGene00005077, WBGene00006728, WBGene00001549, WBGene00021261, WBGene00000289, WBGene00009112, WBGene00015642, WBGene00006897, WBGene00003472, WBGene00006719, WBGene00007563, WBGene00021007, WBGene00006703, WBGene00001533, WBGene00006922, WBGene00006566, WBGene00022032, WBGene00020462,…	1260	913	8801	1.12463	1	0.99897
GOTERM_BP_ALL	GO:0042157~lipoprotein metabolic process	6	0.0021	0.00800811	WBGene00022447, WBGene00008504, WBGene00011860, WBGene00017219, WBGene00019778, WBGene00020549,	1260	10	8801	4.19095	1	0.995923
GOTERM_BP_ALL	GO:0006417~regulation of translation	7	0.0024	0.0683109	WBGene00013984, WBGene00001482, WBGene00000770, WBGene00017799, WBGene00002059, WBGene00002062, WBGene00002063,	1260	21	8801	2.32831	1	0.999009
GOTERM_BP_ALL	GO:0016311~dephosphorylation	31	0.0107	0.00909435	WBGene00010634, WBGene00021265, WBGene00000383, WBGene00019997, WBGene00012665, WBGene00009548, WBGene00009354, WBGene00021261, WBGene00018347, WBGene00009129, WBGene00004748, WBGene00019913, WBGene00015026, WBGene00008663, WBGene00011178, WBGene00020116, WBGene00021007, WBGene00000548, WBGene00009492, WBGene00018124, WBGene00019912, WBGene00022709, WBGene00010636, WBGene00013586, WBGene00006923,…	1260	136	8801	1.59215	1	0.990804
GOTERM_BP_ALL	GO:0010259~multicellular organismal aging	33	0.0114	0.0928261	WBGene00003977, WBGene00010158, WBGene00016140, WBGene00000876, WBGene00002056, WBGene00001543, WBGene00003096, WBGene00001684, WBGene00001685, WBGene00003124, WBGene00015259, WBGene00009898, WBGene00004997, WBGene00000247, WBGene00012544, WBGene00004804, WBGene00010125, WBGene00006707, WBGene00006929, WBGene00004042, WBGene00007873, WBGene00001533, WBGene00016374, WBGene00011671, WBGene00000912,…	1260	177	8801	1.30227	1	0.998728
GOTERM_BP_ALL	GO:0006470~protein amino acid dephosphorylation	31	0.0107	0.00656204	WBGene00010634, WBGene00021265, WBGene00000383, WBGene00019997, WBGene00012665, WBGene00009548, WBGene00009354, WBGene00021261, WBGene00018347, WBGene00009129, WBGene00004748, WBGene00019913, WBGene00015026, WBGene00008663, WBGene00011178, WBGene00020116, WBGene00021007, WBGene00000548, WBGene00009492, WBGene00018124, WBGene00019912, WBGene00022709, WBGene00010636, WBGene00013586, WBGene00006923,…	1260	133	8801	1.62806	0.999999	0.998839
GOTERM_BP_ALL	GO:0006952~defense response	13	0.0045	0.0761434	WBGene00001877, WBGene00001881, WBGene00001890, WBGene00001904, WBGene00001895, WBGene00001893, WBGene00001886, WBGene00001907, WBGene00001942, WBGene00001939, WBGene00001935, WBGene00001927, WBGene00001925, WBGene00001917, WBGene00008591, WBGene00007945, WBGene00008592, WBGene00000912, WBGene00007297, WBGene00006923, WBGene00007513, WBGene00016153, WBGene00001875, WBGene00001884, WBGene00001900,…	1260	54	8801	1.68155	1	0.999149
GOTERM_BP_ALL	GO:0007588~excretion	6	0.0021	0.0837108	WBGene00000086, WBGene00002234, WBGene00002173, WBGene00004754, WBGene00006750, WBGene00001795,	1260	17	8801	2.46527	1	0.998995
GOTERM_BP_ALL	GO:0051094~positive regulation of developmental process	9	0.0031	0.037797	WBGene00009551, WBGene00000393, WBGene00000564, WBGene00009157, WBGene00002299, WBGene00002991, WBGene00003246, WBGene00003024, WBGene00006788,	1260	28	8801	2.24515	1	0.997723
GOTERM_BP_ALL	GO:0009266~response to temperature stimulus	7	0.0024	0.0993744	WBGene00001535, WBGene00006652, WBGene00006742, WBGene00001543, WBGene00004804, WBGene00000912, WBGene00001548,	1260	23	8801	2.12585	1	0.998514
GOTERM_BP_ALL	GO:0006334~nucleosome assembly	11	0.0038	0.0213831	WBGene00001877, WBGene00001881, WBGene00001890, WBGene00001904, WBGene00001895, WBGene00001893, WBGene00001886, WBGene00001907, WBGene00001942, WBGene00001939, WBGene00001935, WBGene00001927, WBGene00001925, WBGene00001917, WBGene00001926, WBGene00001928, WBGene00001885, WBGene00001918, WBGene00001908, WBGene00001903, WBGene00001898, WBGene00001946, WBGene00001875, WBGene00001884, WBGene00001900,…	1260	35	8801	2.19526	1	0.982299
GOTERM_BP_ALL	GO:0006464~protein modification process	138	0.0478	0.0884753	WBGene00021265, WBGene00006708, WBGene00013727, WBGene00015650, WBGene00001539, WBGene00002193, WBGene00012665, WBGene00005077, WBGene00006728, WBGene00001549, WBGene00021261, WBGene00000289, WBGene00009112, WBGene00015642, WBGene00006897, WBGene00003472, WBGene00006719, WBGene00007563, WBGene00021007, WBGene00006703, WBGene00001533, WBGene00006922, WBGene00022032, WBGene00020462, WBGene00022709,…	1260	863	8801	1.11694	1	0.999127
GOTERM_BP_ALL	GO:0006333~chromatin assembly or disassembly	16	0.0055	0.0194051	WBGene00001926, WBGene00001928, WBGene00001877, WBGene00001881, WBGene00001890, WBGene00001904, WBGene00001895, WBGene00001893, WBGene00001886, WBGene00001907, WBGene00001942, WBGene00001939, WBGene00001935, WBGene00001927, WBGene00001925, WBGene00001917, WBGene00001898, WBGene00001885, WBGene00001918, WBGene00001908, WBGene00001903, WBGene00007615, WBGene00001909, WBGene00022530, WBGene00017990,…	1260	60	8801	1.86265	1	0.982101
GOTERM_BP_ALL	GO:0045454~cell redox homeostasis	17	0.0059	0.0160818	WBGene00013865, WBGene00009435, WBGene00020875, WBGene00013547, WBGene00011495, WBGene00016278, WBGene00019349, WBGene00022836, WBGene00020613, WBGene00018533, WBGene00019717, WBGene00009804, WBGene00001073, WBGene00006937, WBGene00019636, WBGene00015752, WBGene00016316, WBGene00009238,	1260	64	8801	1.85537	1	0.991391
GOTERM_BP_ALL	GO:0006325~establishment and/or maintenance of chromatin architecture	18	0.0062	0.0578183	WBGene00018023, WBGene00001926, WBGene00001928, WBGene00001877, WBGene00001881, WBGene00001890, WBGene00001904, WBGene00001895, WBGene00001893, WBGene00001886, WBGene00001907, WBGene00001942, WBGene00001939, WBGene00001935, WBGene00001927, WBGene00001925, WBGene00001917, WBGene00001748, WBGene00001898, WBGene00001885, WBGene00001918, WBGene00001908, WBGene00001903, WBGene00007615, WBGene00001909,…	1260	80	8801	1.57161	1	0.999248
GOTERM_BP_ALL	GO:0006813~potassium ion transport	30	0.0104	0.00622762	WBGene00022569, WBGene00001190, WBGene00014261, WBGene00019339, WBGene00022568, WBGene00002234, WBGene00006663, WBGene00015113, WBGene00006673, WBGene00018402, WBGene00006660, WBGene00006693, WBGene00017707, WBGene00006672, WBGene00011621, WBGene00006742, WBGene00022575, WBGene00006685, WBGene00015112, WBGene00016550, WBGene00011486, WBGene00006662, WBGene00022573, WBGene00004830, WBGene00022573,…	1260	127	8801	1.64998	0.999997	0.999997
GOTERM_BP_ALL	GO:0006323~DNA packaging	18	0.0062	0.0578183	WBGene00018023, WBGene00001926, WBGene00001928, WBGene00001877, WBGene00001881, WBGene00001890, WBGene00001904, WBGene00001895, WBGene00001893, WBGene00001886, WBGene00001907, WBGene00001942, WBGene00001939, WBGene00001935, WBGene00001927, WBGene00001925, WBGene00001917, WBGene00001748, WBGene00001898, WBGene00001885, WBGene00001918, WBGene00001908, WBGene00001903, WBGene00007615, WBGene00001909,…	1260	80	8801	1.57161	1	0.999248
GOTERM_BP_ALL	GO:0007568~aging	33	0.0114	0.0928261	WBGene00003977, WBGene00010158, WBGene00016140, WBGene00000876, WBGene00002056, WBGene00001543, WBGene00003096, WBGene00001684, WBGene00001685, WBGene00003124, WBGene00015259, WBGene00009898, WBGene00004997, WBGene00000247, WBGene00012544, WBGene00004804, WBGene00010125, WBGene00006707, WBGene00006929, WBGene00004042, WBGene00007873, WBGene00001533, WBGene00016374, WBGene00011671, WBGene00000912,…	1260	177	8801	1.30227	1	0.998728
GOTERM_BP_ALL	GO:0031497~chromatin assembly	11	0.0038	0.0436235	WBGene00001877, WBGene00001881, WBGene00001890, WBGene00001904, WBGene00001895, WBGene00001893, WBGene00001886, WBGene00001907, WBGene00001942, WBGene00001939, WBGene00001935, WBGene00001927, WBGene00001925, WBGene00001917, WBGene00001926, WBGene00001928, WBGene00001885, WBGene00001918, WBGene00001908, WBGene00001903, WBGene00001898, WBGene00001946, WBGene00001875, WBGene00001884, WBGene00001900,…	1260	39	8801	1.97011	1	0.998557
GOTERM_BP_ALL	GO:0019725~cellular homeostasis	20	0.0069	0.0293197	WBGene00013865, WBGene00009435, WBGene00020875, WBGene00002173, WBGene00001501, WBGene00013547, WBGene00011495, WBGene00016278, WBGene00019349, WBGene00022836, WBGene00020613, WBGene00009824, WBGene00018533, WBGene00019717, WBGene00009804, WBGene00001073, WBGene00006937, WBGene00019636, WBGene00015752, WBGene00016316, WBGene00009238,	1260	85	8801	1.64351	1	0.993849
GOTERM_BP_ALL	GO:0009889~regulation of biosynthetic process	7	0.0024	0.083037	WBGene00013984, WBGene00001482, WBGene00000770, WBGene00017799, WBGene00002059, WBGene00002062, WBGene00002063,	1260	22	8801	2.22247	1	0.999398
GOTERM_BP_ALL	GO:0046474~glycerophospholipid biosynthetic process	4	0.0014	0.0653794	WBGene00012095, WBGene00022447, WBGene00008504, WBGene00011860,	1260	7	8801	3.99138	1	0.999328
GOTERM_BP_ALL	GO:0031326~regulation of cellular biosynthetic process	7	0.0024	0.083037	WBGene00013984, WBGene00001482, WBGene00000770, WBGene00017799, WBGene00002059, WBGene00002062, WBGene00002063,	1260	22	8801	2.22247	1	0.999398
GOTERM_BP_ALL	GO:0051246~regulation of protein metabolic process	10	0.0035	0.0953046	WBGene00013984, WBGene00001482, WBGene00002632, WBGene00000770, WBGene00017799, WBGene00021170, WBGene00002059, WBGene00002062, WBGene00000205, WBGene00002063,	1260	39	8801	1.79101	1	0.998684
GOTERM_BP_ALL	GO:0030421~defecation	6	0.0021	0.0666322	WBGene00000086, WBGene00002234, WBGene00002173, WBGene00004754, WBGene00006750, WBGene00001795,	1260	16	8801	2.61935	1	0.999157
GOTERM_BP_ALL	GO:0008340~determination of adult life span	33	0.0114	0.0928261	WBGene00003977, WBGene00010158, WBGene00016140, WBGene00000876, WBGene00002056, WBGene00001543, WBGene00003096, WBGene00001684, WBGene00001685, WBGene00003124, WBGene00015259, WBGene00009898, WBGene00004997, WBGene00000247, WBGene00012544, WBGene00004804, WBGene00010125, WBGene00006707, WBGene00006929, WBGene00004042, WBGene00007873, WBGene00001533, WBGene00016374, WBGene00011671, WBGene00000912,…	1260	177	8801	1.30227	1	0.998728
GOTERM_BP_ALL	GO:0009190~cyclic nucleotide biosynthetic process	13	0.0045	0.0100382	WBGene00001531, WBGene00001535, WBGene00001550, WBGene00001543, WBGene00001533, WBGene00001539, WBGene00001555, WBGene00000069, WBGene00001549, WBGene00000070, WBGene00001542, WBGene00001548, WBGene00001534,	1260	41	8801	2.21473	1	0.984117
GOTERM_BP_ALL	GO:0009451~RNA modification	6	0.0021	0.0516904	WBGene00012964, WBGene00009557, WBGene00000391, WBGene00004050, WBGene00007101, WBGene00006566,	1260	15	8801	2.79397	1	0.998897
GOTERM_BP_ALL	GO:0006497~protein amino acid lipidation	5	0.0017	0.0180543	WBGene00022447, WBGene00008504, WBGene00011860, WBGene00019778, WBGene00020549,	1260	8	8801	4.36558	1	0.990679
GOTERM_BP_ALL	GO:0009187~cyclic nucleotide metabolic process	13	0.0045	0.0122708	WBGene00001531, WBGene00001535, WBGene00001550, WBGene00001543, WBGene00001533, WBGene00001539, WBGene00001555, WBGene00000069, WBGene00001549, WBGene00000070, WBGene00001542, WBGene00001548, WBGene00001534,	1260	42	8801	2.162	1	0.985369
GOTERM_BP_ALL	GO:0040026~positive regulation of vulval development	8	0.0028	0.0456874	WBGene00009551, WBGene00000393, WBGene00000564, WBGene00009157, WBGene00002299, WBGene00002991, WBGene00003246, WBGene00003024,	1260	24	8801	2.32831	1	0.998339
GOTERM_BP_ALL	GO:0009628~response to abiotic stimulus	14	0.0049	0.0971926	WBGene00003171, WBGene00001535, WBGene00006742, WBGene00001543, WBGene00004895, WBGene00000912, WBGene00001674, WBGene00006652, WBGene00009824, WBGene00004804, WBGene00006818, WBGene00003169, WBGene00001548, WBGene00001052,	1260	62	8801	1.57724	1	0.998584

## Sheet: C. briggsae GOBP_all
Category	Term	Count	%	PValue	Genes	List Total	Pop Hits	Pop Total	Fold Enrichment	Bonferroni	Benjamini
GOTERM_BP_ALL	GO:0032787~monocarboxylic acid metabolic process	13	0.005	0.0935897	WBGene00010988, WBGene00001393, WBGene00001158, WBGene00004258, WBGene00008565, WBGene00001150, WBGene00014254, WBGene00003670, WBGene00001399, WBGene00001398, WBGene00021043, WBGene00013597, WBGene00011232,	1113	63	8801	1.6317	1	0.924705
GOTERM_BP_ALL	GO:0019344~cysteine biosynthetic process	3	0.0012	0.0803721	WBGene00019962, WBGene00019096, WBGene00007653,	1113	4	8801	5.93059	1	0.905234
GOTERM_BP_ALL	GO:0032774~RNA biosynthetic process	117	0.0451	0.0552486	WBGene00003648, WBGene00013067, WBGene00006554, WBGene00006471, WBGene00000451, WBGene00000474, WBGene00001560, WBGene00000473, WBGene00010186, WBGene00011566, WBGene00006557, WBGene00003702, WBGene00022518, WBGene00000910, WBGene00018434, WBGene00021082, WBGene00003220, WBGene00019550, WBGene00005008, WBGene00003024, WBGene00015716, WBGene00012584, WBGene00003670, WBGene00019743, WBGene00003976,…	1113	800	8801	1.15647	1	0.875513
GOTERM_BP_ALL	GO:0007010~cytoskeleton organization and biogenesis	34	0.0131	0.0392427	WBGene00000140, WBGene00006994, WBGene00006789, WBGene00006529, WBGene00021468, WBGene00006538, WBGene00003209, WBGene00001030, WBGene00000248, WBGene00003868, WBGene00003931, WBGene00022460, WBGene00003246, WBGene00006789, WBGene00002223, WBGene00004042, WBGene00003171, WBGene00009157, WBGene00000156, WBGene00001869, WBGene00000203, WBGene00000065, WBGene00001689, WBGene00013712, WBGene00002230,…	1113	192	8801	1.40028	1	0.878446
GOTERM_BP_ALL	GO:0006259~DNA metabolic process	47	0.0181	0.0998963	WBGene00001907, WBGene00001925, WBGene00001939, WBGene00001935, WBGene00001927, WBGene00001917, WBGene00001942, WBGene00001904, WBGene00001895, WBGene00001893, WBGene00001890, WBGene00001886, WBGene00001881, WBGene00001877, WBGene00001855, WBGene00001748, WBGene00004338, WBGene00013727, WBGene00006963, WBGene00004985, WBGene00007694, WBGene00012276, WBGene00001932, WBGene00001940, WBGene00017993,…	1113	302	8801	1.23063	1	0.932852
GOTERM_BP_ALL	GO:0019319~hexose biosynthetic process	7	0.0027	0.00105339	WBGene00000266, WBGene00004258, WBGene00021043, WBGene00013597, WBGene00010166, WBGene00011232, WBGene00009925,	1113	11	8801	5.03202	0.885106	0.194567
GOTERM_BP_ALL	GO:0019318~hexose metabolic process	12	0.0046	0.0444887	WBGene00001684, WBGene00009126, WBGene00000266, WBGene00002262, WBGene00004258, WBGene00021043, WBGene00013597, WBGene00014098, WBGene00001684, WBGene00001685, WBGene00003124, WBGene00010166, WBGene00011232, WBGene00009925,	1113	50	8801	1.89779	1	0.874595
GOTERM_BP_ALL	GO:0031497~chromatin assembly	14	0.0054	0.000663526	WBGene00001915, WBGene00001926, WBGene00001928, WBGene00001907, WBGene00001925, WBGene00001939, WBGene00001935, WBGene00001927, WBGene00001917, WBGene00001942, WBGene00001904, WBGene00001895, WBGene00001893, WBGene00001890, WBGene00001886, WBGene00001881, WBGene00001877, WBGene00001855, WBGene00001898, WBGene00001885, WBGene00001908, WBGene00001918, WBGene00001903, WBGene00001854, WBGene00012276,…	1113	39	8801	2.83857	0.744024	0.203168
GOTERM_BP_ALL	GO:0006996~organelle organization and biogenesis	66	0.0254	0.0155796	WBGene00001855, WBGene00011083, WBGene00006994, WBGene00004737, WBGene00006538, WBGene00000996, WBGene00003209, WBGene00001030, WBGene00012276, WBGene00001932, WBGene00001940, WBGene00000248, WBGene00003931, WBGene00004092, WBGene00001878, WBGene00001928, WBGene00001926, WBGene00001896, WBGene00001894, WBGene00006937, WBGene00004042, WBGene00003171, WBGene00001915, WBGene00001926, WBGene00001928,…	1113	397	8801	1.31459	1	0.738991
GOTERM_BP_ALL	GO:0000097~sulfur amino acid biosynthetic process	4	0.0015	0.0299416	WBGene00019962, WBGene00010988, WBGene00019096, WBGene00007653,	1113	6	8801	5.27164	1	0.849107
GOTERM_BP_ALL	GO:0000096~sulfur amino acid metabolic process	4	0.0015	0.0690899	WBGene00019962, WBGene00010988, WBGene00019096, WBGene00007653,	1113	8	8801	3.95373	1	0.877508
GOTERM_BP_ALL	GO:0009987~cellular process	700	0.2699	0.0324295	WBGene00044329, WBGene00003648, WBGene00017268, WBGene00004338, WBGene00000144, WBGene00006471, WBGene00000473, WBGene00008565, WBGene00003526, WBGene00010186, WBGene00001539, WBGene00001549, WBGene00005807, WBGene00006311, WBGene00005763, WBGene00001878, WBGene00001928, WBGene00001926, WBGene00001896, WBGene00001894, WBGene00004829, WBGene00015642, WBGene00001059, WBGene00001915, WBGene00019999,…	1113	5306	8801	1.0432	1	0.855395
GOTERM_BP_ALL	GO:0010259~multicellular organismal aging	31	0.012	0.0556207	WBGene00016140, WBGene00016498, WBGene00002056, WBGene00001543, WBGene00003153, WBGene00002005, WBGene00004746, WBGene00001684, WBGene00001685, WBGene00003124, WBGene00004997, WBGene00000103, WBGene00000247, WBGene00010125, WBGene00000766, WBGene00002026, WBGene00006707, WBGene00006929, WBGene00004042, WBGene00000250, WBGene00019472, WBGene00001533, WBGene00016374, WBGene00011671, WBGene00001684,…	1113	177	8801	1.38492	1	0.872697
GOTERM_BP_ALL	GO:0008361~regulation of cell size	6	0.0023	0.0171372	WBGene00000836, WBGene00004855, WBGene00001303, WBGene00004727, WBGene00000936, WBGene00007103,	1113	13	8801	3.6496	1	0.718442
GOTERM_BP_ALL	GO:0016051~carbohydrate biosynthetic process	9	0.0035	0.0868938	WBGene00010716, WBGene00017262, WBGene00000266, WBGene00004258, WBGene00021043, WBGene00013597, WBGene00010166, WBGene00011232, WBGene00009925,	1113	37	8801	1.92344	1	0.919697
GOTERM_BP_ALL	GO:0017148~negative regulation of translation	4	0.0015	0.0475486	WBGene00013984, WBGene00001482, WBGene00017799, WBGene00007998,	1113	7	8801	4.51855	1	0.880921
GOTERM_BP_ALL	GO:0046165~alcohol biosynthetic process	7	0.0027	0.00105339	WBGene00000266, WBGene00004258, WBGene00021043, WBGene00013597, WBGene00010166, WBGene00011232, WBGene00009925,	1113	11	8801	5.03202	0.885106	0.194567
GOTERM_BP_ALL	GO:0008340~determination of adult life span	31	0.012	0.0556207	WBGene00016140, WBGene00016498, WBGene00002056, WBGene00001543, WBGene00003153, WBGene00002005, WBGene00004746, WBGene00001684, WBGene00001685, WBGene00003124, WBGene00004997, WBGene00000103, WBGene00000247, WBGene00010125, WBGene00000766, WBGene00002026, WBGene00006707, WBGene00006929, WBGene00004042, WBGene00000250, WBGene00019472, WBGene00001533, WBGene00016374, WBGene00011671, WBGene00001684,…	1113	177	8801	1.38492	1	0.872697
GOTERM_BP_ALL	GO:0045454~cell redox homeostasis	15	0.0058	0.0265656	WBGene00013865, WBGene00022663, WBGene00020875, WBGene00013547, WBGene00016278, WBGene00019349, WBGene00008117, WBGene00020917, WBGene00020613, WBGene00018533, WBGene00019717, WBGene00001073, WBGene00006937, WBGene00015752, WBGene00016316,	1113	64	8801	1.85331	1	0.831887
GOTERM_BP_ALL	GO:0065004~protein-DNA complex assembly	16	0.0062	0.0021802	WBGene00001915, WBGene00001926, WBGene00001928, WBGene00001907, WBGene00001925, WBGene00001939, WBGene00001935, WBGene00001927, WBGene00001917, WBGene00001942, WBGene00001904, WBGene00001895, WBGene00001893, WBGene00001890, WBGene00001886, WBGene00001881, WBGene00001877, WBGene00001855, WBGene00001898, WBGene00001885, WBGene00001908, WBGene00001918, WBGene00001903, WBGene00001854, WBGene00012276,…	1113	54	8801	2.34295	0.988676	0.311612
GOTERM_BP_ALL	GO:0009190~cyclic nucleotide biosynthetic process	18	0.0069	3.63677e-06	WBGene00001531, WBGene00001535, WBGene00001552, WBGene00001550, WBGene00001543, WBGene00001537, WBGene00001533, WBGene00001539, WBGene00001556, WBGene00007314, WBGene00001556, WBGene00001549, WBGene00001552, WBGene00001530, WBGene00018045, WBGene00001542, WBGene00001534, WBGene00001548,	1113	41	8801	3.47157	0.0074385	0.0074385
GOTERM_BP_ALL	GO:0045449~regulation of transcription	125	0.0482	0.0530881	WBGene00006388, WBGene00003648, WBGene00013067, WBGene00006554, WBGene00006471, WBGene00000451, WBGene00000474, WBGene00001560, WBGene00000473, WBGene00010186, WBGene00011566, WBGene00006557, WBGene00001966, WBGene00003702, WBGene00022518, WBGene00000910, WBGene00001965, WBGene00018434, WBGene00021082, WBGene00002324, WBGene00019550, WBGene00003220, WBGene00005008, WBGene00003024, WBGene00015716,…	1113	857	8801	1.15336	1	0.869473
GOTERM_BP_ALL	GO:0009187~cyclic nucleotide metabolic process	18	0.0069	5.39695e-06	WBGene00001531, WBGene00001535, WBGene00001552, WBGene00001550, WBGene00001543, WBGene00001537, WBGene00001533, WBGene00001539, WBGene00001556, WBGene00007314, WBGene00001556, WBGene00001549, WBGene00001552, WBGene00001530, WBGene00018045, WBGene00001542, WBGene00001534, WBGene00001548,	1113	42	8801	3.38891	0.0110188	0.00552467
GOTERM_BP_ALL	GO:0050794~regulation of cellular process	167	0.0644	0.0608304	WBGene00006388, WBGene00003648, WBGene00013067, WBGene00017799, WBGene00006554, WBGene00000144, WBGene00006471, WBGene00001560, WBGene00000451, WBGene00000474, WBGene00000473, WBGene00001684, WBGene00001685, WBGene00003124, WBGene00003821, WBGene00010186, WBGene00011566, WBGene00006557, WBGene00001966, WBGene00003702, WBGene00022518, WBGene00000910, WBGene00001482, WBGene00001965, WBGene00018434,…	1113	1179	8801	1.12006	1	0.874837
GOTERM_BP_ALL	GO:0006182~cGMP biosynthetic process	10	0.0039	0.00244482	WBGene00001531, WBGene00001556, WBGene00001552, WBGene00001556, WBGene00001543, WBGene00001552, WBGene00001533, WBGene00001539, WBGene00001534, WBGene00001548,	1113	25	8801	3.16298	0.993431	0.320614
GOTERM_BP_ALL	GO:0019725~cellular homeostasis	17	0.0066	0.064729	WBGene00013865, WBGene00022663, WBGene00020875, WBGene00003153, WBGene00013547, WBGene00016278, WBGene00019349, WBGene00008117, WBGene00020917, WBGene00020613, WBGene00018533, WBGene00019717, WBGene00001073, WBGene00006937, WBGene00015752, WBGene00006803, WBGene00016316,	1113	85	8801	1.58149	1	0.879199
GOTERM_BP_ALL	GO:0044272~sulfur compound biosynthetic process	4	0.0015	0.0690899	WBGene00019962, WBGene00010988, WBGene00019096, WBGene00007653,	1113	8	8801	3.95373	1	0.877508
GOTERM_BP_ALL	GO:0019222~regulation of metabolic process	137	0.0528	0.0149932	WBGene00006388, WBGene00003648, WBGene00013067, WBGene00017799, WBGene00006554, WBGene00006471, WBGene00000451, WBGene00000474, WBGene00001560, WBGene00000473, WBGene00001684, WBGene00001685, WBGene00003124, WBGene00010186, WBGene00011566, WBGene00006557, WBGene00001966, WBGene00003702, WBGene00022518, WBGene00000910, WBGene00001482, WBGene00001965, WBGene00018434, WBGene00021082, WBGene00002324,…	1113	907	8801	1.1944	1	0.755793
GOTERM_BP_ALL	GO:0006941~striated muscle contraction	4	0.0015	0.0165099	WBGene00003515, WBGene00003514, WBGene00006789, WBGene00002348,	1113	5	8801	6.32597	1	0.745158
GOTERM_BP_ALL	GO:0019219~regulation of nucleobase, nucleoside, nucleotide and nucleic acid metabolic process	127	0.049	0.0426237	WBGene00006388, WBGene00003648, WBGene00013067, WBGene00006554, WBGene00006471, WBGene00000451, WBGene00000474, WBGene00001560, WBGene00000473, WBGene00001684, WBGene00001685, WBGene00003124, WBGene00010186, WBGene00011566, WBGene00006557, WBGene00001966, WBGene00003702, WBGene00022518, WBGene00000910, WBGene00001965, WBGene00018434, WBGene00021082, WBGene00002324, WBGene00019550, WBGene00003220,…	1113	865	8801	1.16098	1	0.881067
GOTERM_BP_ALL	GO:0009165~nucleotide biosynthetic process	23	0.0089	0.0609643	WBGene00001531, WBGene00001535, WBGene00001550, WBGene00001552, WBGene00044162, WBGene00001543, WBGene00001537, WBGene00001533, WBGene00016258, WBGene00006405, WBGene00001539, WBGene00001556, WBGene00007314, WBGene00001556, WBGene00001549, WBGene00008910, WBGene00001552, WBGene00001542, WBGene00001530, WBGene00018045, WBGene00022455, WBGene00001534, WBGene00001548,	1113	124	8801	1.46671	1	0.871239
GOTERM_BP_ALL	GO:0031327~negative regulation of cellular biosynthetic process	4	0.0015	0.0690899	WBGene00013984, WBGene00001482, WBGene00017799, WBGene00007998,	1113	8	8801	3.95373	1	0.877508
GOTERM_BP_ALL	GO:0006139~nucleobase, nucleoside, nucleotide and nucleic acid metabolic process	232	0.0894	0.00635356	WBGene00001855, WBGene00003648, WBGene00004338, WBGene00006471, WBGene00000451, WBGene00000474, WBGene00001684, WBGene00001685, WBGene00003124, WBGene00000473, WBGene00010186, WBGene00001539, WBGene00001549, WBGene00001878, WBGene00001928, WBGene00001926, WBGene00001896, WBGene00001894, WBGene00003702, WBGene00001915, WBGene00001533, WBGene00005008, WBGene00003024, WBGene00010166, WBGene00012584,…	1113	1584	8801	1.15816	0.999998	0.558617
GOTERM_BP_ALL	GO:0031326~regulation of cellular biosynthetic process	7	0.0027	0.0503002	WBGene00013984, WBGene00001482, WBGene00014120, WBGene00000770, WBGene00017799, WBGene00002062, WBGene00007998,	1113	22	8801	2.51601	1	0.879858
GOTERM_BP_ALL	GO:0043283~biopolymer metabolic process	311	0.1199	0.0509276	WBGene00001855, WBGene00003648, WBGene00004338, WBGene00010366, WBGene00006471, WBGene00000451, WBGene00000474, WBGene00000473, WBGene00010186, WBGene00001539, WBGene00001549, WBGene00021261, WBGene00001878, WBGene00001928, WBGene00001926, WBGene00001896, WBGene00001894, WBGene00008387, WBGene00015642, WBGene00003702, WBGene00001915, WBGene00007425, WBGene00011162, WBGene00011159, WBGene00010945,…	1113	2272	8801	1.0824	1	0.86797
GOTERM_BP_ALL	GO:0031324~negative regulation of cellular metabolic process	10	0.0039	0.0371148	WBGene00001837, WBGene00013984, WBGene00001482, WBGene00017799, WBGene00003102, WBGene00001684, WBGene00001685, WBGene00003124, WBGene00004746, WBGene00007998, WBGene00003499, WBGene00004802,	1113	37	8801	2.13715	1	0.870404
GOTERM_BP_ALL	GO:0031323~regulation of cellular metabolic process	134	0.0517	0.0165764	WBGene00006388, WBGene00003648, WBGene00013067, WBGene00017799, WBGene00006554, WBGene00006471, WBGene00000451, WBGene00000474, WBGene00001560, WBGene00000473, WBGene00001684, WBGene00001685, WBGene00003124, WBGene00010186, WBGene00011566, WBGene00006557, WBGene00001966, WBGene00003702, WBGene00022518, WBGene00000910, WBGene00001482, WBGene00001965, WBGene00018434, WBGene00021082, WBGene00002324,…	1113	888	8801	1.19324	1	0.719444
GOTERM_BP_ALL	GO:0044249~cellular biosynthetic process	81	0.0312	0.0475528	WBGene00010988, WBGene00012895, WBGene00014120, WBGene00017799, WBGene00001543, WBGene00016258, WBGene00019885, WBGene00013379, WBGene00001539, WBGene00013379, WBGene00001549, WBGene00004425, WBGene00007653, WBGene00004435, WBGene00009908, WBGene00004439, WBGene00000977, WBGene00013718, WBGene00018045, WBGene00004440, WBGene00001482, WBGene00001550, WBGene00007836, WBGene00004258, WBGene00001537,…	1113	530	8801	1.2085	1	0.875546
GOTERM_BP_ALL	GO:0006118~electron transport	55	0.0212	0.00758569	WBGene00015783, WBGene00017648, WBGene00011677, WBGene00000137, WBGene00011672, WBGene00008565, WBGene00010606, WBGene00011699, WBGene00014254, WBGene00018677, WBGene00006063, WBGene00016147, WBGene00009739, WBGene00000253, WBGene00006937, WBGene00013718, WBGene00008055, WBGene00013585, WBGene00022663, WBGene00016147, WBGene00019472, WBGene00011671, WBGene00015041, WBGene00017874, WBGene00010397,…	1113	309	8801	1.40748	1	0.580415
GOTERM_BP_ALL	GO:0009892~negative regulation of metabolic process	11	0.0042	0.0507658	WBGene00001837, WBGene00013984, WBGene00001482, WBGene00017799, WBGene00003102, WBGene00001684, WBGene00001685, WBGene00003124, WBGene00004746, WBGene00006803, WBGene00007998, WBGene00003499, WBGene00004802,	1113	45	8801	1.93293	1	0.872155
GOTERM_BP_ALL	GO:0009890~negative regulation of biosynthetic process	4	0.0015	0.0690899	WBGene00013984, WBGene00001482, WBGene00017799, WBGene00007998,	1113	8	8801	3.95373	1	0.877508
GOTERM_BP_ALL	GO:0009889~regulation of biosynthetic process	7	0.0027	0.0503002	WBGene00013984, WBGene00001482, WBGene00014120, WBGene00000770, WBGene00017799, WBGene00002062, WBGene00007998,	1113	22	8801	2.51601	1	0.879858
GOTERM_BP_ALL	GO:0008152~metabolic process	622	0.2398	0.000428892	WBGene00017648, WBGene00003648, WBGene00017268, WBGene00004338, WBGene00006471, WBGene00011672, WBGene00000473, WBGene00008565, WBGene00010186, WBGene00003526, WBGene00001539, WBGene00011699, WBGene00006063, WBGene00001549, WBGene00001878, WBGene00001928, WBGene00001926, WBGene00001896, WBGene00001894, WBGene00015642, WBGene00001059, WBGene00001915, WBGene00007885, WBGene00008311, WBGene00019472,…	1113	4501	8801	1.09274	0.585509	0.197622
GOTERM_BP_ALL	GO:0044238~primary metabolic process	507	0.1955	0.0131339	WBGene00003648, WBGene00017268, WBGene00004338, WBGene00006471, WBGene00000473, WBGene00008565, WBGene00010186, WBGene00003526, WBGene00001539, WBGene00001549, WBGene00001878, WBGene00001928, WBGene00001926, WBGene00001896, WBGene00001894, WBGene00015642, WBGene00001059, WBGene00001915, WBGene00008311, WBGene00001533, WBGene00003024, WBGene00010166, WBGene00020462, WBGene00004255, WBGene00019096,…	1113	3730	8801	1.07482	1	0.725416
GOTERM_BP_ALL	GO:0006417~regulation of translation	7	0.0027	0.040791	WBGene00013984, WBGene00001482, WBGene00014120, WBGene00000770, WBGene00017799, WBGene00002062, WBGene00007998,	1113	21	8801	2.63582	1	0.875738
GOTERM_BP_ALL	GO:0044237~cellular metabolic process	504	0.1943	0.00643194	WBGene00003648, WBGene00017268, WBGene00004338, WBGene00006471, WBGene00000473, WBGene00008565, WBGene00010186, WBGene00003526, WBGene00001539, WBGene00001549, WBGene00001878, WBGene00001928, WBGene00001926, WBGene00001896, WBGene00001894, WBGene00015642, WBGene00001059, WBGene00001915, WBGene00008311, WBGene00001533, WBGene00003024, WBGene00010166, WBGene00020462, WBGene00004255, WBGene00019096,…	1113	3674	8801	1.08475	0.999998	0.541255
GOTERM_BP_ALL	GO:0046068~cGMP metabolic process	10	0.0039	0.00244482	WBGene00001531, WBGene00001556, WBGene00001552, WBGene00001556, WBGene00001543, WBGene00001552, WBGene00001533, WBGene00001539, WBGene00001534, WBGene00001548,	1113	25	8801	3.16298	0.993431	0.320614
GOTERM_BP_ALL	GO:0006094~gluconeogenesis	4	0.0015	0.0299416	WBGene00004258, WBGene00021043, WBGene00013597, WBGene00011232,	1113	6	8801	5.27164	1	0.849107
GOTERM_BP_ALL	GO:0006091~generation of precursor metabolites and energy	60	0.0231	0.0615335	WBGene00017648, WBGene00015783, WBGene00011677, WBGene00000137, WBGene00022058, WBGene00011672, WBGene00008565, WBGene00016258, WBGene00010606, WBGene00011699, WBGene00014254, WBGene00018677, WBGene00006063, WBGene00016147, WBGene00009739, WBGene00000253, WBGene00006937, WBGene00013718, WBGene00008055, WBGene00013585, WBGene00022663, WBGene00016147, WBGene00019472, WBGene00011671, WBGene00015041,…	1113	384	8801	1.23554	1	0.86961
GOTERM_BP_ALL	GO:0006090~pyruvate metabolic process	4	0.0015	0.0475486	WBGene00004258, WBGene00021043, WBGene00013597, WBGene00011232,	1113	7	8801	4.51855	1	0.880921
GOTERM_BP_ALL	GO:0043170~macromolecule metabolic process	437	0.1685	0.017307	WBGene00003648, WBGene00004338, WBGene00006471, WBGene00000473, WBGene00010186, WBGene00003526, WBGene00001539, WBGene00001549, WBGene00001878, WBGene00001928, WBGene00001926, WBGene00001896, WBGene00001894, WBGene00015642, WBGene00001059, WBGene00001915, WBGene00008311, WBGene00001533, WBGene00003024, WBGene00010166, WBGene00020462, WBGene00004255, WBGene00001837, WBGene00003738, WBGene00000840,…	1113	3196	8801	1.08121	1	0.709439
GOTERM_BP_ALL	GO:0009117~nucleotide metabolic process	27	0.0104	0.0736124	WBGene00001531, WBGene00007753, WBGene00001552, WBGene00044162, WBGene00001543, WBGene00001684, WBGene00001685, WBGene00003124, WBGene00016258, WBGene00001539, WBGene00001556, WBGene00007314, WBGene00001549, WBGene00008910, WBGene00018045, WBGene00022455, WBGene00001535, WBGene00001550, WBGene00001537, WBGene00001533, WBGene00006405, WBGene00010609, WBGene00001556, WBGene00001552, WBGene00001530,…	1113	154	8801	1.38637	1	0.890404
GOTERM_BP_ALL	GO:0051321~meiotic cell cycle	14	0.0054	0.0892075	WBGene00004042, WBGene00006996, WBGene00001748, WBGene00001869, WBGene00019430, WBGene00006994, WBGene00004737, WBGene00003499, WBGene00004985, WBGene00004775, WBGene00000770, WBGene00000467, WBGene00000837, WBGene00000064,	1113	69	8801	1.60441	1	0.919871
GOTERM_BP_ALL	GO:0006066~alcohol metabolic process	20	0.0077	0.0396993	WBGene00019612, WBGene00009126, WBGene00004258, WBGene00002262, WBGene00000266, WBGene00020007, WBGene00014098, WBGene00001684, WBGene00001685, WBGene00003124, WBGene00019885, WBGene00010166, WBGene00009925, WBGene00001684, WBGene00001839, WBGene00000968, WBGene00012031, WBGene00021043, WBGene00013597, WBGene00000977, WBGene00011232, WBGene00016939,	1113	99	8801	1.59747	1	0.874959
GOTERM_BP_ALL	GO:0006355~regulation of transcription, DNA-dependent	115	0.0443	0.0570997	WBGene00003648, WBGene00013067, WBGene00006554, WBGene00006471, WBGene00000451, WBGene00000474, WBGene00001560, WBGene00000473, WBGene00010186, WBGene00011566, WBGene00006557, WBGene00003702, WBGene00022518, WBGene00000910, WBGene00018434, WBGene00021082, WBGene00003220, WBGene00019550, WBGene00005008, WBGene00003024, WBGene00015716, WBGene00012584, WBGene00003670, WBGene00019743, WBGene00003976,…	1113	785	8801	1.15842	1	0.861762
GOTERM_BP_ALL	GO:0006351~transcription, DNA-dependent	117	0.0451	0.0512926	WBGene00003648, WBGene00013067, WBGene00006554, WBGene00006471, WBGene00000451, WBGene00000474, WBGene00001560, WBGene00000473, WBGene00010186, WBGene00011566, WBGene00006557, WBGene00003702, WBGene00022518, WBGene00000910, WBGene00018434, WBGene00021082, WBGene00003220, WBGene00019550, WBGene00005008, WBGene00003024, WBGene00015716, WBGene00012584, WBGene00003670, WBGene00019743, WBGene00003976,…	1113	797	8801	1.16082	1	0.864916
GOTERM_BP_ALL	GO:0006350~transcription	131	0.0505	0.0366748	WBGene00006388, WBGene00003648, WBGene00013067, WBGene00006554, WBGene00006471, WBGene00000451, WBGene00000474, WBGene00001560, WBGene00000473, WBGene00010186, WBGene00011566, WBGene00006557, WBGene00001966, WBGene00003702, WBGene00022518, WBGene00000910, WBGene00001965, WBGene00018434, WBGene00021082, WBGene00002324, WBGene00019550, WBGene00003220, WBGene00005008, WBGene00003024, WBGene00015716,…	1113	890	8801	1.16391	1	0.874219
GOTERM_BP_ALL	GO:0010468~regulation of gene expression	137	0.0528	0.0149932	WBGene00004355, WBGene00006388, WBGene00003648, WBGene00013067, WBGene00017799, WBGene00006554, WBGene00006471, WBGene00000451, WBGene00000474, WBGene00001560, WBGene00000473, WBGene00010186, WBGene00011566, WBGene00001090, WBGene00006557, WBGene00001966, WBGene00003702, WBGene00022518, WBGene00000910, WBGene00001482, WBGene00001965, WBGene00018434, WBGene00021082, WBGene00002324, WBGene00019550,…	1113	907	8801	1.1944	1	0.755793
GOTERM_BP_ALL	GO:0055086~nucleobase, nucleoside and nucleotide metabolic process	29	0.0112	0.0659539	WBGene00001531, WBGene00007753, WBGene00001552, WBGene00000391, WBGene00044162, WBGene00001543, WBGene00020557, WBGene00001684, WBGene00001685, WBGene00003124, WBGene00016258, WBGene00001539, WBGene00001556, WBGene00007314, WBGene00001549, WBGene00008910, WBGene00018045, WBGene00022455, WBGene00001535, WBGene00001550, WBGene00001537, WBGene00001533, WBGene00006405, WBGene00010609, WBGene00001556,…	1113	166	8801	1.38142	1	0.88025
GOTERM_BP_ALL	GO:0006334~nucleosome assembly	13	0.005	0.000798831	WBGene00001915, WBGene00001926, WBGene00001928, WBGene00001907, WBGene00001925, WBGene00001939, WBGene00001935, WBGene00001927, WBGene00001917, WBGene00001942, WBGene00001904, WBGene00001895, WBGene00001893, WBGene00001890, WBGene00001886, WBGene00001881, WBGene00001877, WBGene00001855, WBGene00001898, WBGene00001885, WBGene00001908, WBGene00001918, WBGene00001903, WBGene00001854, WBGene00012276,…	1113	35	8801	2.93706	0.806147	0.208938
GOTERM_BP_ALL	GO:0006333~chromatin assembly or disassembly	17	0.0066	0.00249672	WBGene00001915, WBGene00001926, WBGene00001928, WBGene00001907, WBGene00001925, WBGene00001939, WBGene00001935, WBGene00001927, WBGene00001917, WBGene00001942, WBGene00001904, WBGene00001895, WBGene00001893, WBGene00001890, WBGene00001886, WBGene00001881, WBGene00001877, WBGene00001855, WBGene00020463, WBGene00007029, WBGene00001898, WBGene00001885, WBGene00001908, WBGene00001918, WBGene00001903,…	1113	60	8801	2.24045	0.994096	0.289755
GOTERM_BP_ALL	GO:0006325~establishment and/or maintenance of chromatin architecture	19	0.0073	0.00971771	WBGene00001915, WBGene00001926, WBGene00001928, WBGene00001907, WBGene00001925, WBGene00001939, WBGene00001935, WBGene00001927, WBGene00001917, WBGene00001942, WBGene00001904, WBGene00001895, WBGene00001893, WBGene00001890, WBGene00001886, WBGene00001881, WBGene00001877, WBGene00001855, WBGene00020463, WBGene00001748, WBGene00007029, WBGene00001898, WBGene00001885, WBGene00001908, WBGene00001918,…	1113	80	8801	1.87802	1	0.633003
GOTERM_BP_ALL	GO:0009070~serine family amino acid biosynthetic process	7	0.0027	0.00053601	WBGene00019962, WBGene00013379, WBGene00019096, WBGene00007653, WBGene00007836, WBGene00013379, WBGene00013379,	1113	10	8801	5.53522	0.66737	0.197597
GOTERM_BP_ALL	GO:0006323~DNA packaging	19	0.0073	0.00971771	WBGene00001915, WBGene00001926, WBGene00001928, WBGene00001907, WBGene00001925, WBGene00001939, WBGene00001935, WBGene00001927, WBGene00001917, WBGene00001942, WBGene00001904, WBGene00001895, WBGene00001893, WBGene00001890, WBGene00001886, WBGene00001881, WBGene00001877, WBGene00001855, WBGene00020463, WBGene00001748, WBGene00007029, WBGene00001898, WBGene00001885, WBGene00001908, WBGene00001918,…	1113	80	8801	1.87802	1	0.633003
GOTERM_BP_ALL	GO:0009069~serine family amino acid metabolic process	9	0.0035	0.00132069	WBGene00019962, WBGene00009563, WBGene00013379, WBGene00019096, WBGene00007653, WBGene00007836, WBGene00013718, WBGene00013379, WBGene00013379,	1113	19	8801	3.74564	0.933673	0.218587
GOTERM_BP_ALL	GO:0051276~chromosome organization and biogenesis	24	0.0093	0.0364011	WBGene00001915, WBGene00001926, WBGene00001928, WBGene00001907, WBGene00001925, WBGene00001939, WBGene00001935, WBGene00001927, WBGene00001917, WBGene00001942, WBGene00001904, WBGene00001895, WBGene00001893, WBGene00001890, WBGene00001886, WBGene00001881, WBGene00001877, WBGene00001855, WBGene00020463, WBGene00001748, WBGene00007029, WBGene00006996, WBGene00001869, WBGene00001898, WBGene00001885,…	1113	124	8801	1.53048	1	0.879318
GOTERM_BP_ALL	GO:0006564~L-serine biosynthetic process	4	0.0015	0.0165099	WBGene00013379, WBGene00007836, WBGene00013379, WBGene00013379,	1113	5	8801	6.32597	1	0.745158
GOTERM_BP_ALL	GO:0006563~L-serine metabolic process	7	0.0027	0.000240091	WBGene00019962, WBGene00013379, WBGene00019096, WBGene00007653, WBGene00007836, WBGene00013379, WBGene00013379,	1113	9	8801	6.15024	0.389188	0.151531
GOTERM_BP_ALL	GO:0009058~biosynthetic process	105	0.0405	0.0266919	WBGene00010988, WBGene00012895, WBGene00017268, WBGene00017799, WBGene00001539, WBGene00015361, WBGene00007653, WBGene00001549, WBGene00000977, WBGene00008387, WBGene00018045, WBGene00020676, WBGene00004440, WBGene00001482, WBGene00017262, WBGene00001537, WBGene00002062, WBGene00001533, WBGene00006405, WBGene00010166, WBGene00019096, WBGene00001744, WBGene00001398, WBGene00013597, WBGene00012142,…	1113	689	8801	1.20506	1	0.823727
GOTERM_BP_ALL	GO:0045132~meiotic chromosome segregation	6	0.0023	0.0982543	WBGene00004042, WBGene00000467, WBGene00006996, WBGene00001869, WBGene00000837, WBGene00003499,	1113	20	8801	2.37224	1	0.931962
GOTERM_BP_ALL	GO:0046364~monosaccharide biosynthetic process	7	0.0027	0.00105339	WBGene00000266, WBGene00004258, WBGene00021043, WBGene00013597, WBGene00010166, WBGene00011232, WBGene00009925,	1113	11	8801	5.03202	0.885106	0.194567
GOTERM_BP_ALL	GO:0006013~mannose metabolic process	3	0.0012	0.0438302	WBGene00000266, WBGene00010166, WBGene00009925,	1113	3	8801	7.90746	1	0.882331
GOTERM_BP_ALL	GO:0007568~aging	31	0.012	0.0556207	WBGene00016140, WBGene00016498, WBGene00002056, WBGene00001543, WBGene00003153, WBGene00002005, WBGene00004746, WBGene00001684, WBGene00001685, WBGene00003124, WBGene00004997, WBGene00000103, WBGene00000247, WBGene00010125, WBGene00000766, WBGene00002026, WBGene00006707, WBGene00006929, WBGene00004042, WBGene00000250, WBGene00019472, WBGene00001533, WBGene00016374, WBGene00011671, WBGene00001684,…	1113	177	8801	1.38492	1	0.872697
GOTERM_BP_ALL	GO:0051258~protein polymerization	8	0.0031	0.0250207	WBGene00003171, WBGene00000248, WBGene00006534, WBGene00000203, WBGene00000205, WBGene00006538, WBGene00006529, WBGene00006528,	1113	24	8801	2.63582	1	0.82343
GOTERM_BP_ALL	GO:0006790~sulfur metabolic process	5	0.0019	0.0899661	WBGene00019962, WBGene00010988, WBGene00019096, WBGene00008117, WBGene00007653,	1113	14	8801	2.82409	1	0.91902
GOTERM_BP_ALL	GO:0007051~spindle organization and biogenesis	12	0.0046	0.088735	WBGene00004042, WBGene00001030, WBGene00009157, WBGene00000156, WBGene00001869, WBGene00006994, WBGene00000837, WBGene00021468, WBGene00006529, WBGene00006528, WBGene00001689, WBGene00001688,	1113	56	8801	1.69446	1	0.921415
GOTERM_BP_ALL	GO:0008652~amino acid biosynthetic process	8	0.0031	0.0756351	WBGene00019962, WBGene00010988, WBGene00013379, WBGene00019096, WBGene00007653, WBGene00007836, WBGene00013379, WBGene00013379,	1113	30	8801	2.10866	1	0.893815
GOTERM_BP_ALL	GO:0005996~monosaccharide metabolic process	12	0.0046	0.0570617	WBGene00001684, WBGene00009126, WBGene00000266, WBGene00002262, WBGene00004258, WBGene00021043, WBGene00013597, WBGene00014098, WBGene00001684, WBGene00001685, WBGene00003124, WBGene00010166, WBGene00011232, WBGene00009925,	1113	52	8801	1.8248	1	0.866062
GOTERM_BP_ALL	GO:0051246~regulation of protein metabolic process	10	0.0039	0.0503285	WBGene00013984, WBGene00001482, WBGene00014120, WBGene00000770, WBGene00017799, WBGene00000203, WBGene00002062, WBGene00000205, WBGene00006803, WBGene00007998,	1113	39	8801	2.02755	1	0.874911
GOTERM_BP_ALL	GO:0006535~cysteine biosynthetic process from serine	3	0.0012	0.0438302	WBGene00019962, WBGene00019096, WBGene00007653,	1113	3	8801	7.90746	1	0.882331

## Sheet: C. elegans GOBP_all
Category	Term	Count	%	PValue	Genes	List Total	Pop Hits	Pop Total	Fold Enrichment	Bonferroni	Benjamini
GOTERM_BP_ALL	GO:0009190~cyclic nucleotide biosynthetic process	9	0.0042	0.0959334	WBGene00000069, WBGene00007314, WBGene00001552, WBGene00000070, WBGene00001537, WBGene00001552, WBGene00001532, WBGene00001554, WBGene00001555,	1023	41	8801	1.88849	1	0.995698
GOTERM_BP_ALL	GO:0007608~sensory perception of smell	4	0.0018	0.0130303	WBGene00005037, WBGene00003849, WBGene00003850, WBGene00003889,	1023	5	8801	6.8825	1	0.999874
GOTERM_BP_ALL	GO:0001703~gastrulation with mouth forming first	10	0.0046	0.0791829	WBGene00016837, WBGene00018849, WBGene00000773, WBGene00009188, WBGene00006379, WBGene00015175, WBGene00002324, WBGene00006386, WBGene00021270, WBGene00018852,	1023	46	8801	1.87025	1	0.99576
GOTERM_BP_ALL	GO:0050896~response to stimulus	175	0.0808	0.0776599	WBGene00004306, WBGene00001358, WBGene00006654, WBGene00006881, WBGene00003969, WBGene00001510, WBGene00022042, WBGene00002018, WBGene00002975, WBGene00011885, WBGene00003931, WBGene00017928, WBGene00021904, WBGene00004055, WBGene00001880, WBGene00001887, WBGene00001919, WBGene00001929, WBGene00008034, WBGene00001915, WBGene00000910, WBGene00015540, WBGene00009188, WBGene00001187, WBGene00019821,…	1023	1361	8801	1.10621	1	0.996043
GOTERM_BP_ALL	GO:0044255~cellular lipid metabolic process	30	0.0139	0.0261109	WBGene00003479, WBGene00001157, WBGene00015295, WBGene00011914, WBGene00001158, WBGene00013594, WBGene00017429, WBGene00008667, WBGene00000268, WBGene00008565, WBGene00017332, WBGene00019236, WBGene00014254, WBGene00015159, WBGene00013026, WBGene00021564, WBGene00008706, WBGene00007422, WBGene00017262, WBGene00004088, WBGene00019516, WBGene00011860, WBGene00022200, WBGene00013920, WBGene00008567,…	1023	173	8801	1.49187	1	0.999573
GOTERM_BP_ALL	GO:0042048~olfactory behavior	5	0.0023	0.0305218	WBGene00005037, WBGene00006654, WBGene00003849, WBGene00003850, WBGene00003889,	1023	11	8801	3.91051	1	0.999649
GOTERM_BP_ALL	GO:0042592~homeostatic process	40	0.0185	0.083119	WBGene00008984, WBGene00009353, WBGene00007999, WBGene00002173, WBGene00003153, WBGene00012555, WBGene00003182, WBGene00006373, WBGene00015890, WBGene00016329, WBGene00004735, WBGene00000069, WBGene00015159, WBGene00008117, WBGene00009805, WBGene00011885, WBGene00009739, WBGene00009804, WBGene00001330, WBGene00018358, WBGene00000200, WBGene00019636, WBGene00003731, WBGene00003729, WBGene00003893,…	1023	269	8801	1.27928	1	0.994699
GOTERM_BP_ALL	GO:0008286~insulin receptor signaling pathway	4	0.0018	0.0767524	WBGene00000103, WBGene00000931, WBGene00000902, WBGene00000912,	1023	9	8801	3.82361	1	0.996494
GOTERM_BP_ALL	GO:0015672~monovalent inorganic cation transport	37	0.0171	0.0572045	WBGene00022569, WBGene00019339, WBGene00022568, WBGene00019342, WBGene00002150, WBGene00000229, WBGene00006686, WBGene00015113, WBGene00016549, WBGene00013026, WBGene00003731, WBGene00010334, WBGene00003729, WBGene00018402, WBGene00016871, WBGene00006693, WBGene00022567, WBGene00006918, WBGene00007862, WBGene00011621, WBGene00006672, WBGene00003736, WBGene00006678, WBGene00022575, WBGene00015112,…	1023	238	8801	1.33746	1	0.996845
GOTERM_BP_ALL	GO:0006952~defense response	11	0.0051	0.0899046	WBGene00007297, WBGene00018285, WBGene00006923, WBGene00007495, WBGene00008591, WBGene00011313, WBGene00007945, WBGene00006575, WBGene00008988, WBGene00004055, WBGene00000912,	1023	54	8801	1.75249	1	0.994631
GOTERM_BP_ALL	GO:0031325~positive regulation of cellular metabolic process	9	0.0042	0.0582743	WBGene00004735, WBGene00003670, WBGene00006654, WBGene00006525, WBGene00000904, WBGene00002324, WBGene00003912, WBGene00000912, WBGene00003970,	1023	37	8801	2.09265	1	0.996313
GOTERM_BP_ALL	GO:0006950~response to stress	38	0.0176	0.0200481	WBGene00003041, WBGene00044179, WBGene00018256, WBGene00000383, WBGene00001040, WBGene00013244, WBGene00003960, WBGene00010989, WBGene00003182, WBGene00017696, WBGene00018285, WBGene00002018, WBGene00007517, WBGene00018677, WBGene00000467, WBGene00017928, WBGene00002026, WBGene00021904, WBGene00004055, WBGene00013529, WBGene00018849, WBGene00011480, WBGene00018678, WBGene00013924, WBGene00004050,…	1023	227	8801	1.44017	1	0.999022
GOTERM_BP_ALL	GO:0006813~potassium ion transport	27	0.0125	0.00263293	WBGene00022569, WBGene00019339, WBGene00022568, WBGene00019342, WBGene00002150, WBGene00006686, WBGene00015113, WBGene00016549, WBGene00018402, WBGene00016871, WBGene00006693, WBGene00022567, WBGene00006672, WBGene00011621, WBGene00007862, WBGene00006678, WBGene00022575, WBGene00015112, WBGene00011486, WBGene00022573, WBGene00016550, WBGene00022573, WBGene00008074, WBGene00017709, WBGene00016545,…	1023	127	8801	1.82901	0.99554	0.99554
GOTERM_BP_ALL	GO:0006812~cation transport	48	0.0222	0.0799313	WBGene00019803, WBGene00022569, WBGene00019339, WBGene00022568, WBGene00019342, WBGene00002173, WBGene00003153, WBGene00002150, WBGene00000229, WBGene00006686, WBGene00015113, WBGene00016549, WBGene00003568, WBGene00013026, WBGene00003731, WBGene00010334, WBGene00003729, WBGene00000393, WBGene00016871, WBGene00018402, WBGene00006693, WBGene00022567, WBGene00006918, WBGene00007862, WBGene00011621,…	1023	331	8801	1.24758	1	0.995226
GOTERM_BP_ALL	GO:0030001~metal ion transport	41	0.0189	0.00641977	WBGene00022569, WBGene00019339, WBGene00022568, WBGene00019342, WBGene00002173, WBGene00003153, WBGene00002150, WBGene00006686, WBGene00015113, WBGene00016549, WBGene00003568, WBGene00003731, WBGene00010334, WBGene00003729, WBGene00018402, WBGene00016871, WBGene00006693, WBGene00022567, WBGene00007862, WBGene00011621, WBGene00006672, WBGene00001187, WBGene00017170, WBGene00006678, WBGene00003736,…	1023	232	8801	1.52038	0.999998	0.998655
GOTERM_BP_ALL	GO:0008654~phospholipid biosynthetic process	7	0.0032	0.061926	WBGene00012095, WBGene00015159, WBGene00015295, WBGene00011914, WBGene00013026, WBGene00011860, WBGene00013920,	1023	25	8801	2.40888	1	0.993576
GOTERM_BP_ALL	GO:0045893~positive regulation of transcription, DNA-dependent	8	0.0037	0.0806393	WBGene00004735, WBGene00003670, WBGene00006654, WBGene00006525, WBGene00000904, WBGene00003912, WBGene00000912, WBGene00003970,	1023	33	8801	2.08561	1	0.99465
GOTERM_BP_ALL	GO:0009893~positive regulation of metabolic process	9	0.0042	0.0959334	WBGene00004735, WBGene00003670, WBGene00006654, WBGene00006525, WBGene00000904, WBGene00002324, WBGene00003912, WBGene00000912, WBGene00003970,	1023	41	8801	1.88849	1	0.995698
GOTERM_BP_ALL	GO:0006790~sulfur metabolic process	5	0.0023	0.0699397	WBGene00019962, WBGene00010988, WBGene00008117, WBGene00010941, WBGene00018986,	1023	14	8801	3.07255	1	0.995089
GOTERM_BP_ALL	GO:0046474~glycerophospholipid biosynthetic process	4	0.0018	0.0381421	WBGene00012095, WBGene00011914, WBGene00011860, WBGene00013920,	1023	7	8801	4.91607	1	0.996663
GOTERM_BP_ALL	GO:0032787~monocarboxylic acid metabolic process	13	0.006	0.0562833	WBGene00010988, WBGene00001157, WBGene00001158, WBGene00004258, WBGene00013594, WBGene00019492, WBGene00008667, WBGene00008565, WBGene00008567, WBGene00014254, WBGene00003670, WBGene00001399, WBGene00001398,	1023	63	8801	1.77525	1	0.997385
GOTERM_BP_ALL	GO:0006118~electron transport	50	0.0231	0.0137744	WBGene00009353, WBGene00017121, WBGene00021168, WBGene00008565, WBGene00010705, WBGene00021086, WBGene00014254, WBGene00018677, WBGene00009805, WBGene00018260, WBGene00009739, WBGene00009804, WBGene00012166, WBGene00001262, WBGene00021796, WBGene00021167, WBGene00012326, WBGene00011615, WBGene00020701, WBGene00022663, WBGene00011495, WBGene00019472, WBGene00020812, WBGene00017874, WBGene00022836,…	1023	309	8801	1.39209	1	0.99919
GOTERM_BP_ALL	GO:0040024~dauer larval development	11	0.0051	0.0307804	WBGene00000910, WBGene00000911, WBGene00004789, WBGene00003675, WBGene00006654, WBGene00000103, WBGene00000931, WBGene00000904, WBGene00018294, WBGene00008439, WBGene00000912,	1023	45	8801	2.10299	1	0.999201
GOTERM_BP_ALL	GO:0048522~positive regulation of cellular process	15	0.0069	0.0635227	WBGene00006654, WBGene00006525, WBGene00000904, WBGene00003153, WBGene00002324, WBGene00000802, WBGene00000217, WBGene00000912, WBGene00003670, WBGene00004735, WBGene00000467, WBGene00003102, WBGene00003912, WBGene00006788, WBGene00003970,	1023	78	8801	1.65445	1	0.993196
GOTERM_BP_ALL	GO:0046467~membrane lipid biosynthetic process	8	0.0037	0.0441016	WBGene00012095, WBGene00015159, WBGene00015295, WBGene00011914, WBGene00013026, WBGene00000268, WBGene00011860, WBGene00013920,	1023	29	8801	2.37328	1	0.99569
GOTERM_BP_ALL	GO:0006650~glycerophospholipid metabolic process	5	0.0023	0.0548255	WBGene00012095, WBGene00011914, WBGene00004088, WBGene00011860, WBGene00013920,	1023	13	8801	3.3089	1	0.997741
GOTERM_BP_ALL	GO:0007165~signal transduction	150	0.0693	0.0433067	WBGene00001358, WBGene00009965, WBGene00012782, WBGene00005094, WBGene00002193, WBGene00008300, WBGene00002018, WBGene00000103, WBGene00005763, WBGene00003931, WBGene00015214, WBGene00004055, WBGene00019287, WBGene00001554, WBGene00022606, WBGene00015472, WBGene00022365, WBGene00020023, WBGene00019771, WBGene00004346, WBGene00004036, WBGene00001537, WBGene00004270, WBGene00005879, WBGene00019370,…	1023	1129	8801	1.14302	1	0.996589
GOTERM_BP_ALL	GO:0006643~membrane lipid metabolic process	11	0.0051	0.0899046	WBGene00019236, WBGene00012095, WBGene00015159, WBGene00015295, WBGene00011914, WBGene00013026, WBGene00004088, WBGene00000268, WBGene00008706, WBGene00011860, WBGene00013920,	1023	54	8801	1.75249	1	0.994631
GOTERM_BP_ALL	GO:0007154~cell communication	163	0.0753	0.0323528	WBGene00001358, WBGene00009965, WBGene00012782, WBGene00005094, WBGene00002193, WBGene00008300, WBGene00002018, WBGene00000103, WBGene00003931, WBGene00005763, WBGene00015214, WBGene00004055, WBGene00019287, WBGene00001554, WBGene00022606, WBGene00001109, WBGene00022365, WBGene00015472, WBGene00020023, WBGene00019771, WBGene00004346, WBGene00004036, WBGene00004270, WBGene00001537, WBGene00005879,…	1023	1224	8801	1.14568	1	0.998831
GOTERM_BP_ALL	GO:0006631~fatty acid metabolic process	10	0.0046	0.088355	WBGene00003670, WBGene00014254, WBGene00001399, WBGene00001157, WBGene00001158, WBGene00013594, WBGene00001398, WBGene00008667, WBGene00008565, WBGene00008567,	1023	47	8801	1.83045	1	0.9956
GOTERM_BP_ALL	GO:0006629~lipid metabolic process	45	0.0208	0.017336	WBGene00022457, WBGene00020393, WBGene00003479, WBGene00001157, WBGene00011914, WBGene00015295, WBGene00001158, WBGene00013594, WBGene00021963, WBGene00017429, WBGene00019029, WBGene00008667, WBGene00000268, WBGene00008565, WBGene00003907, WBGene00017332, WBGene00004735, WBGene00014254, WBGene00012588, WBGene00019236, WBGene00015159, WBGene00013026, WBGene00021564, WBGene00019269, WBGene00008706,…	1023	276	8801	1.40268	1	0.999239
GOTERM_BP_ALL	GO:0006091~generation of precursor metabolites and energy	57	0.0263	0.0399659	WBGene00009353, WBGene00017759, WBGene00017121, WBGene00021168, WBGene00008565, WBGene00010705, WBGene00021086, WBGene00014254, WBGene00018677, WBGene00009805, WBGene00018260, WBGene00009739, WBGene00009804, WBGene00012166, WBGene00001262, WBGene00021796, WBGene00021167, WBGene00020701, WBGene00012326, WBGene00011615, WBGene00022663, WBGene00011050, WBGene00011495, WBGene00019472, WBGene00020812,…	1023	384	8801	1.27703	1	0.996236
GOTERM_BP_ALL	GO:0051704~multi-organism process	6	0.0028	0.0607975	WBGene00000910, WBGene00005249, WBGene00018285, WBGene00007495, WBGene00000229, WBGene00006788,	1023	19	8801	2.71678	1	0.994206
GOTERM_BP_ALL	GO:0006082~organic acid metabolic process	36	0.0166	0.0361408	WBGene00010988, WBGene00007593, WBGene00001157, WBGene00020022, WBGene00001158, WBGene00013594, WBGene00018986, WBGene00019492, WBGene00008667, WBGene00008565, WBGene00006945, WBGene00011353, WBGene00019962, WBGene00014254, WBGene00016294, WBGene00016353, WBGene00007508, WBGene00007509, WBGene00012326, WBGene00009628, WBGene00004258, WBGene00006936, WBGene00001503, WBGene00013514, WBGene00014095,…	1023	222	8801	1.3951	1	0.998159
GOTERM_BP_ALL	GO:0006366~transcription from RNA polymerase II promoter	12	0.0055	0.0487285	WBGene00004735, WBGene00003670, WBGene00000914, WBGene00018285, WBGene00006525, WBGene00000123, WBGene00000904, WBGene00003102, WBGene00003912, WBGene00000912, WBGene00000899, WBGene00003970,	1023	55	8801	1.87705	1	0.996646
GOTERM_BP_ALL	GO:0045941~positive regulation of transcription	9	0.0042	0.0582743	WBGene00004735, WBGene00003670, WBGene00006654, WBGene00006525, WBGene00000904, WBGene00002324, WBGene00003912, WBGene00000912, WBGene00003970,	1023	37	8801	2.09265	1	0.996313
GOTERM_BP_ALL	GO:0019752~carboxylic acid metabolic process	36	0.0166	0.0361408	WBGene00010988, WBGene00007593, WBGene00001157, WBGene00020022, WBGene00001158, WBGene00013594, WBGene00018986, WBGene00019492, WBGene00008667, WBGene00008565, WBGene00006945, WBGene00011353, WBGene00019962, WBGene00014254, WBGene00016294, WBGene00016353, WBGene00007508, WBGene00007509, WBGene00012326, WBGene00009628, WBGene00004258, WBGene00006936, WBGene00001503, WBGene00013514, WBGene00014095,…	1023	222	8801	1.3951	1	0.998159
GOTERM_BP_ALL	GO:0045935~positive regulation of nucleobase, nucleoside, nucleotide and nucleic acid metabolic process	9	0.0042	0.0582743	WBGene00004735, WBGene00003670, WBGene00006654, WBGene00006525, WBGene00000904, WBGene00002324, WBGene00003912, WBGene00000912, WBGene00003970,	1023	37	8801	2.09265	1	0.996313
GOTERM_BP_ALL	GO:0006357~regulation of transcription from RNA polymerase II promoter	11	0.0051	0.0353889	WBGene00004735, WBGene00003670, WBGene00000914, WBGene00018285, WBGene00006525, WBGene00000904, WBGene00003102, WBGene00003912, WBGene00000912, WBGene00000899, WBGene00003970,	1023	46	8801	2.05727	1	0.998799
